# Supplementary material for: An Ancestral Balanced Inversion Polymorphism Confers Global Adaptation
Source: Mol Biol Evol. 2023 May 23;40(6):msad118. doi: 10.1093/molbev/msad118 (PMC10234209; doi:10.1093/molbev/msad118)
Supplement: msad118_Supplementary_Data [file msad118_supplementary_data.zip › Table S5.xlsx]

## Sheet: Legend
Supplementary Table S5. Subtables (see tabs below) show results from the differential expression analyses of RNA-Seq data with limma-voom of lines from Florida with inverted chromosomes (FI, Florida inverted), Florida with standard chromosomes (FS, Florida Standard) and from Maine with standard chromosomes (MS, Maine Standard). All lines were reared throughout development at either 18°C (18) or 2…
Dataset	Number of DE Candidate Genes (adjusted p < 0.05)
FIFS	46
FIFS18	648
FIFS25	0
FIFS_int	0
FSMS	0
FSMS18	1
FSMS25	1
FSMS_int	0
FIMS	43
FIMS18	17
FIMS25	6
FIMS_int	0
Temp	5841

## Sheet: FIFS
GeneID	FBgn	Chrom	Start	End	Length	Orientation	logFC	AveExpr	t	P.Value	adj.P.Val	B
CG18596	FBgn0038953	3R	22375923	22379955	4032	+	-0.693959	6.12586	-6.40757	4.79782e-08	0.000444949	8.37127
CG18012	FBgn0038552	3R	17809401	17811134	1733	-	0.337838	5.8259	5.65958	7.0797e-07	0.00328285	5.79815
Surf6	FBgn0038746	3R	19903665	19904868	1203	-	-0.450574	6.92785	-5.38297	1.89058e-06	0.00584441	4.83388
AnxB9	FBgn0000083	3R	21065241	21070917	5676	+	0.402747	7.47322	5.20791	3.50119e-06	0.00705673	4.24404
Rab1	FBgn0285937	3R	21266029	21269060	3031	-	0.197916	7.59527	5.1842	3.80457e-06	0.00705673	4.16556
Arp5	FBgn0038576	3R	18185498	18187875	2377	+	0.341509	4.70149	4.97897	7.77826e-06	0.0120226	3.57164
CG7016	FBgn0039238	3R	24862931	24864216	1285	+	0.59618	3.1835	4.81057	1.39035e-05	0.0146876	2.9986
CG3301	FBgn0038878	3R	21274243	21276249	2006	-	-1.09868	5.28843	-4.79427	1.47028e-05	0.0146876	2.93549
CG14523	FBgn0039612	3R	28878024	28880122	2098	-	0.852025	3.27293	4.74859	1.7191e-05	0.0146876	2.81601
CG31821	FBgn0051821	2L	15900935	15902410	1475	-	0.729958	3.50248	4.71921	1.90049e-05	0.0146876	2.75061
Cyp12a4	FBgn0038681	3R	19135158	19137136	1978	+	1.1037	6.95322	4.72463	1.86565e-05	0.0146876	2.65099
CG7695	FBgn0038631	3R	18616754	18617511	757	-	1.64833	4.30991	4.62511	2.61705e-05	0.0175524	2.46778
RabX4	FBgn0051118	3R	24826665	24828409	1744	-	0.6202	1.97905	4.75085	1.70585e-05	0.0146876	2.46241
CG7685	FBgn0038619	3R	18404940	18406002	1062	+	-0.337615	3.00995	-4.62145	2.64971e-05	0.0175524	2.42115
CG17027	FBgn0036553	3L	15980100	15981888	1788	+	0.477617	4.22559	4.59986	2.85059e-05	0.0176242	2.37959
CG6726	FBgn0039049	3R	23091724	23095184	3460	+	0.554442	6.92472	4.5331	3.57076e-05	0.0194796	2.02705
CG17801	FBgn0038550	3R	17805679	17807085	1406	-	0.673174	2.31155	4.54089	3.4783e-05	0.0194796	1.9867
Orct2	FBgn0086365	3R	24273029	24275728	2699	+	0.736529	2.60529	4.48904	4.14058e-05	0.0213332	1.94126
CG7054	FBgn0038972	3R	22464985	22465938	953	+	0.379759	5.40645	4.46197	4.53361e-05	0.0221288	1.86803
GstO3	FBgn0035904	3L	8518885	8520295	1410	+	0.977076	4.75215	4.36345	6.29639e-05	0.0260777	1.63615
yellow-h	FBgn0039896	4	227922	230428	2506	+	0.710326	2.88003	4.33441	6.93269e-05	0.0260777	1.55301
CG31198	FBgn0051198	3R	21754324	21757758	3434	+	0.968237	9.03674	4.37223	6.1154e-05	0.0260777	1.53447
Sec15	FBgn0266674	3R	21105046	21107972	2926	-	-0.286443	5.69264	-4.35942	6.38099e-05	0.0260777	1.51728
Muted	FBgn0083967	3R	22362620	22364580	1960	+	0.228124	3.81973	4.28189	8.24652e-05	0.0260777	1.41803
MESK4	FBgn0043069	3R	16988814	16990419	1605	+	-0.581398	3.32368	-4.27528	8.42808e-05	0.0260777	1.40493
CG6656	FBgn0038912	3R	21875293	21877788	2495	+	0.431955	4.31093	4.28729	8.10092e-05	0.0260777	1.40467
hts	FBgn0263391	2R	19397032	19424903	27871	-	-0.207529	8.09705	-4.33002	7.03425e-05	0.0260777	1.39032
SppL	FBgn0039381	3R	25881984	25888230	6246	+	-0.259439	5.56215	-4.275	8.43575e-05	0.0260777	1.26181
CanA-14F	FBgn0267912	X	16560684	16587172	26488	-	-0.251861	6.09461	-4.2809	8.27342e-05	0.0260777	1.25215
CG1578	FBgn0030336	X	11808506	11816551	8045	-	-0.207279	7.39017	-4.27846	8.34031e-05	0.0260777	1.22166
Pak3	FBgn0044826	3R	16445007	16453821	8814	-	-0.20599	6.07526	-4.26355	8.7599e-05	0.0262062	1.19664
HIP-R	FBgn0029676	X	3789969	3792477	2508	+	-3.08212	5.35833	-4.21001	0.000104433	0.0289086	1.1754
DhpD	FBgn0261436	3R	4227387	4229238	1851	-	0.244834	6.26182	4.23714	9.55427e-05	0.0276895	1.10891
CG31274	FBgn0051274	3R	16993016	16994532	1516	+	-0.576752	2.32841	-4.19368	0.000110167	0.0291911	1.07224
Ire1	FBgn0261984	3R	19853908	19861291	7383	-	0.204768	6.36272	4.20551	0.000105984	0.0289086	1.00558
bond	FBgn0260942	3R	22550680	22556494	5814	+	0.611561	5.07325	4.14562	0.000128864	0.0331969	0.916912
CG9960	FBgn0031454	2L	2758427	2759677	1250	-	0.33567	3.83774	4.08371	0.000157534	0.0384465	0.826949
CG5789	FBgn0039207	3R	24536204	24543914	7710	-	0.427838	8.39633	4.11391	0.000142854	0.0358062	0.723644
CG6607	FBgn0039204	3R	24528047	24529815	1768	+	0.390623	4.38947	4.02975	0.000187491	0.0424096	0.62809
alpha-Est10	FBgn0015569	3R	7486583	7493845	7262	-	0.588585	4.78668	4.03949	0.000181701	0.0421274	0.609368
Cpr76Bd	FBgn0036881	3L	19532743	19538289	5546	+	-0.934255	2.36788	-4.01949	0.00019378	0.0427884	0.598952
Cyp4d2	FBgn0011576	X	2176006	2178728	2722	+	0.725496	4.43601	4.00898	0.00020043	0.0432276	0.571045
EcR	FBgn0000546	2R	6087873	6169087	81214	-	-0.219572	5.91416	-4.05126	0.000174942	0.0416003	0.553362
CG43091	FBgn0262537	3R	22768121	22768733	612	-	0.732453	3.14542	3.95162	0.000240814	0.0485502	0.465822
CheA75a	FBgn0036783	3L	18252088	18252846	758	+	0.472662	4.33112	3.92353	0.000263353	0.050882	0.310501
Sirt2	FBgn0038788	3R	20328465	20330915	2450	+	-0.340025	4.21806	-3.90658	0.000277923	0.0515492	0.273618
mRpL45	FBgn0263863	3R	22618492	22619826	1334	+	0.244084	6.00717	3.95713	0.000236613	0.0485502	0.268126
CG6744	FBgn0037901	3R	11433488	11435703	2215	-	-0.232569	5.62601	-3.92604	0.000261261	0.050882	0.196385
rdgB	FBgn0003218	X	13762752	13779488	16736	+	-0.17618	6.5581	-3.91458	0.000270954	0.0512822	0.113935
mam	FBgn0002643	2R	13991203	14060356	69153	+	-0.185321	6.0609	-3.89976	0.000284002	0.0516438	0.0912287
CG3987	FBgn0038292	3R	15139958	15141715	1757	+	0.714416	5.30868	3.85022	0.000332179	0.0581251	0.0106323
nos	FBgn0002962	3R	19157238	19160202	2964	+	-0.384365	7.12887	-3.86039	0.000321692	0.0573726	-0.0535144
conv	FBgn0261269	2R	14270729	14275495	4766	+	0.555422	2.08769	3.7627	0.000437154	0.0675695	-0.126559
CG7381	FBgn0038098	3R	12967775	12977471	9696	-	0.864702	4.40351	3.74375	0.000463759	0.0705066	-0.195579
CG3714	FBgn0031589	2L	4189340	4198071	8731	-	0.247958	6.23636	3.79942	0.00038972	0.0656633	-0.21653
zld	FBgn0259789	X	19766465	19783548	17083	-	-0.516566	6.72496	-3.79389	0.000396528	0.0656633	-0.243748
CG9259	FBgn0032913	2L	21089375	21090999	1624	+	0.804483	6.66142	3.78722	0.000404899	0.0656633	-0.253889
CG31343	FBgn0051343	3R	21745266	21749003	3737	+	0.711578	8.32548	3.78398	0.000409024	0.0656633	-0.267359
pum	FBgn0003165	3R	9066343	9237682	171339	-	-0.274298	7.77181	-3.78271	0.000410661	0.0656633	-0.276617
simj	FBgn0010762	3L	10664739	10690734	25995	+	-0.230585	6.608	-3.76274	0.000437108	0.0675695	-0.336942
CG10877	FBgn0038804	3R	20562486	20564067	1581	-	0.935111	3.75294	3.66362	0.000594458	0.0804769	-0.342506
SuUR	FBgn0025355	3L	11064991	11069025	4034	+	-0.392007	6.01298	-3.72377	0.000493494	0.0738171	-0.423754
AP-1sigma	FBgn0039132	3R	23958651	23962555	3904	+	0.147007	5.45956	3.69127	0.000545799	0.0803451	-0.47292
Inx7	FBgn0027106	X	6991612	6993612	2000	-	0.436999	5.12038	3.67817	0.000568353	0.0804769	-0.475153
NijC	FBgn0038079	3R	12695129	12697379	2250	+	0.618214	2.09112	3.60843	0.000704276	0.0870484	-0.52541
wrapper	FBgn0025878	2R	22379637	22382675	3038	+	0.51778	2.40774	3.59045	0.000744076	0.0870484	-0.531468
CG31381	FBgn0043799	3R	24877045	24878827	1782	+	0.271493	3.68876	3.59843	0.00072615	0.0870484	-0.544872
CG43759	FBgn0264090	X	18930335	19028629	98294	+	-0.273873	3.84066	-3.5923	0.000739877	0.0870484	-0.577
lwr	FBgn0010602	2L	540599	542580	1981	-	-0.183654	6.00811	-3.66886	0.000584928	0.0804769	-0.58092
CG4847	FBgn0034229	2R	17511513	17513855	2342	+	0.604477	6.44837	3.67352	0.000576588	0.0804769	-0.583723
Cyp318a1	FBgn0030369	X	12032632	12035283	2651	+	0.411583	2.5809	3.56254	0.000810145	0.0906134	-0.597223
CG11951	FBgn0039656	3R	29235322	29238704	3382	-	0.834545	3.20507	3.56032	0.000815613	0.0906134	-0.609587
Calx	FBgn0013995	3R	20978183	21015613	37430	+	-0.281144	6.83969	-3.66128	0.00059876	0.0804769	-0.63554
CG17556	FBgn0038462	3R	16994542	16996071	1529	-	0.510457	4.96523	3.61459	0.000691132	0.0870484	-0.641915
CG45101	FBgn0266540	3L	11064991	11069025	4034	+	-0.578841	1.629	-3.59207	0.000740395	0.0870484	-0.649873
Takl2	FBgn0039015	3R	22732356	22733851	1495	-	0.851658	1.43434	3.66952	0.000583741	0.0804769	-0.658875
Cbp20	FBgn0022943	3R	18164661	18165439	778	+	-0.236876	4.48859	-3.58746	0.000750902	0.0870484	-0.667912
CG18600	FBgn0038601	3R	18300195	18301728	1533	-	0.41567	6.03304	3.63583	0.000647527	0.0857881	-0.680798
Cyp12a5	FBgn0038680	3R	19132648	19134704	2056	+	-0.610185	5.13124	-3.60243	0.000717335	0.0870484	-0.697079
CG4743	FBgn0039357	3R	25679242	25680550	1308	-	0.27961	3.59114	3.52615	0.000904715	0.0925641	-0.734271
Cyp4d14	FBgn0023541	X	2173415	2175315	1900	-	1.55126	4.28764	3.53941	0.000869097	0.091591	-0.737968
CG31300	FBgn0051300	3R	25283620	25285224	1604	+	0.752448	5.33906	3.58037	0.000767313	0.0878526	-0.754864
CG31122	FBgn0051122	3R	18406064	18412874	6810	-	-0.222207	5.57934	-3.59209	0.000740353	0.0870484	-0.772797
CG32195	FBgn0052195	3L	18112959	18119150	6191	+	0.457125	4.12548	3.52118	0.000918429	0.0925641	-0.784317
lili	FBgn0027539	3R	24805445	24814012	8567	-	-0.229612	5.86843	-3.58955	0.000746136	0.0870484	-0.800643
wfs1	FBgn0039003	3R	22687542	22690380	2838	-	-0.223697	4.90054	-3.55732	0.000823097	0.0906134	-0.801613
Cyp12c1	FBgn0036806	3L	18684259	18686319	2060	-	0.553294	4.47	3.51766	0.000928237	0.0925641	-0.841381
CG3678	FBgn0038461	3R	16990334	16991878	1544	-	-0.685091	5.09587	-3.53211	0.000888543	0.0925641	-0.868268
Cyp4d8	FBgn0015033	3L	7493557	7496179	2622	-	0.60844	3.53464	3.46776	0.0010788	0.0975648	-0.890242
HmgZ	FBgn0010228	2R	21697488	21707861	10373	-	0.340105	5.90572	3.55052	0.000840279	0.0906134	-0.912014
CG4511	FBgn0037843	3R	10854501	10856412	1911	+	-0.293673	6.10827	-3.55217	0.000836077	0.0906134	-0.922247
CG12493	FBgn0035571	3L	4752393	4753738	1345	-	0.639102	2.62298	3.42913	0.00121106	0.102847	-0.940383
Manf	FBgn0027095	3R	16349404	16350801	1397	+	0.216097	6.18146	3.54032	0.000866686	0.091591	-0.959389
CG3091	FBgn0029608	X	2252332	2254197	1865	-	0.586925	5.6048	3.52247	0.000914836	0.0925641	-0.972097
CG31321	FBgn0051321	3R	14310362	14314412	4050	+	0.704428	3.3007	3.42443	0.00122816	0.102847	-0.976824
CG7488	FBgn0038106	3R	12995620	12996925	1305	+	-0.209411	4.94336	-3.49132	0.00100502	0.0944148	-0.985857
CG14879	FBgn0038419	3R	16345825	16349226	3401	-	0.453462	2.95675	3.40109	0.00131656	0.105427	-1.01966
thetaTry	FBgn0011555	2R	11341714	11342760	1046	-	0.641768	6.57029	3.51257	0.000942635	0.092976	-1.03676
MtnD	FBgn0053192	3R	20534962	20535301	339	+	2.02075	1.6903	3.50915	0.000952418	0.092976	-1.04562
Pu	FBgn0003162	2R	21175315	21182608	7293	+	0.390126	4.22724	3.43551	0.00118819	0.102847	-1.05177
CG18493	FBgn0038701	3R	19390270	19392132	1862	+	0.47815	6.33943	3.50091	0.000976405	0.0943248	-1.06812
Snapin	FBgn0031455	2L	2758427	2759677	1250	-	0.325332	2.84848	3.37514	0.00142194	0.105496	-1.08302
CG10654	FBgn0036294	3L	12505374	12507840	2466	-	-0.929366	3.44313	-3.38485	0.00138159	0.105427	-1.08553
CG6364	FBgn0263398	3R	24290172	24293371	3199	+	0.131229	5.20516	3.46629	0.00108359	0.0975648	-1.08703
Ubc4	FBgn0015321	3L	9698336	9700481	2145	+	-0.237154	6.24843	-3.49038	0.00100788	0.0944148	-1.10133
CG11447	FBgn0038737	3R	19861610	19862600	990	+	-0.235174	3.46158	-3.38333	0.00138785	0.105427	-1.10733
Alp4	FBgn0016123	3R	31048929	31052540	3611	+	0.529122	7.40164	3.492	0.00100299	0.0944148	-1.11475
E23	FBgn0020445	2L	3334875	3354829	19954	-	-0.276572	6.54111	-3.48486	0.00102477	0.095037	-1.12984
CG6847	FBgn0030884	X	17911462	17924163	12701	+	0.314374	3.27151	3.35853	0.0014935	0.109007	-1.15596
CG15279	FBgn0028886	2L	14844993	14851749	6756	-	0.404274	5.28371	3.43813	0.00117894	0.102847	-1.16858
scyl	FBgn0041094	3L	11252307	11256172	3865	+	-0.208659	6.51697	-3.46802	0.00107796	0.0975648	-1.17691
roq	FBgn0036621	3L	16370938	16378566	7628	-	-0.17365	6.75377	-3.45009	0.00113749	0.101434	-1.23288
CG6574	FBgn0037846	3R	10860531	10862988	2457	-	0.373076	4.5137	3.37541	0.0014208	0.105496	-1.2447
CG41520	FBgn0087011	2R	1649061	1778937	129876	+	0.301766	4.00971	3.35079	0.00152803	0.109007	-1.24676
MtnE	FBgn0262146	3R	20534021	20534704	683	-	2.49726	0.484647	3.9536	0.000239296	0.0485502	-1.25373
CG17029	FBgn0036551	3L	15976870	15978435	1565	+	0.391317	5.64761	3.41767	0.00125316	0.103766	-1.26071
Rassf	FBgn0039055	3R	23114014	23117931	3917	-	-0.224292	6.95292	-3.43304	0.00119702	0.102847	-1.28191
mop	FBgn0036448	3L	14769341	14776129	6788	-	-0.148868	7.70501	-3.42992	0.00120819	0.102847	-1.28462
gwl	FBgn0260399	3R	18746370	18750360	3990	+	-0.272048	8.17086	-3.42367	0.00123097	0.102847	-1.29549
CG18540	FBgn0034326	2R	18299317	18300072	755	+	0.483573	1.69263	3.29985	0.00177478	0.120004	-1.32126
SLO2	FBgn0261698	2R	10322195	10416996	94801	-	-0.186547	6.07575	-3.39963	0.0013223	0.105427	-1.3453
Sec16	FBgn0052654	X	12596047	12609910	13863	+	-0.175082	8.13976	-3.40431	0.00130403	0.105427	-1.34944
CG2254	FBgn0029994	X	8078350	8081605	3255	-	0.435224	6.59887	3.40177	0.0013139	0.105427	-1.35953
Non3	FBgn0038585	3R	18223722	18224942	1220	+	-0.243584	6.0825	-3.39468	0.00134189	0.105427	-1.36096
GstE9	FBgn0063491	2R	18409048	18409835	787	+	0.574505	6.00301	3.38703	0.0013727	0.105427	-1.36434
CG6660	FBgn0039030	3R	22923352	22924525	1173	+	0.486264	4.4647	3.32081	0.00166902	0.116379	-1.37767
CG15695	FBgn0038832	3R	20842140	20844981	2841	+	1.00913	2.6666	3.24987	0.00205318	0.123644	-1.38711
CG2218	FBgn0039767	3R	30425427	30428276	2849	-	-0.208783	6.04258	-3.3808	0.00139827	0.105427	-1.39431
CG14907	FBgn0038455	3R	16651217	16652319	1102	-	-0.378363	3.51857	-3.27793	0.00189218	0.120004	-1.39443
Dcr-1	FBgn0039016	3R	22734007	22741091	7084	-	-0.318075	6.58616	-3.3887	0.00136592	0.105427	-1.3981
CG32772	FBgn0052772	X	4909102	4915161	6059	+	-0.236901	5.27628	-3.35601	0.00150468	0.109007	-1.39935
CG3104	FBgn0031473	2L	2848989	2855778	6789	-	0.379965	2.11648	3.24719	0.00206919	0.123805	-1.40653
CG5149	FBgn0031904	2L	7384486	7388253	3767	-	-0.16878	6.39062	-3.38363	0.00138659	0.105427	-1.40689
miple2	FBgn0029002	3L	271200	275018	3818	+	0.439539	4.71924	3.3229	0.00165881	0.116379	-1.41346
AhcyL2	FBgn0015011	3R	16978439	16982158	3719	-	0.395918	4.4455	3.3025	0.00176108	0.120004	-1.42478
CG43954	FBgn0264605	3L	16676406	16711677	35271	-	-0.197898	3.55834	-3.26342	0.00197385	0.121229	-1.42479
CG32379	FBgn0052379	3L	7396355	7398208	1853	+	1.62583	1.18958	3.28269	0.00186605	0.120004	-1.43848
CG11158	FBgn0030511	X	13682952	13684616	1664	+	0.413966	3.25383	3.24214	0.00209979	0.124035	-1.44879
GILT2	FBgn0039099	3R	23678895	23679855	960	+	1.56779	4.56345	3.28143	0.00187296	0.120004	-1.4551
CG10185	FBgn0038397	3R	16060589	16067594	7005	-	0.447459	2.75396	3.21475	0.00227299	0.127756	-1.48029
CG10175	FBgn0039084	3R	23522264	23530986	8722	-	0.534497	2.97663	3.21671	0.00226011	0.127756	-1.48386
CG17724	FBgn0033802	2R	13176094	13190086	13992	-	-0.176835	5.6061	-3.33159	0.00161695	0.11447	-1.49485
Fdh	FBgn0011768	3R	10870906	10872381	1475	-	0.511752	7.80794	3.35311	0.00151761	0.109007	-1.49502
ssh	FBgn0029157	3R	24938710	24944956	6246	-	-0.209664	7.48537	-3.35344	0.00151612	0.109007	-1.49754
CG10086	FBgn0037517	3R	7790633	7793483	2850	+	0.545983	3.64334	3.23068	0.00217069	0.126229	-1.50419
GluRIID	FBgn0028422	3R	20648595	20652450	3855	-	0.48829	2.3934	3.19651	0.00239568	0.13126	-1.51604
GstD9	FBgn0038020	3R	12366163	12367564	1401	-	1.00877	4.54757	3.27288	0.00192025	0.120004	-1.51897
ZnT41F	FBgn0025693	2R	5774776	5782858	8082	-	0.487858	4.86955	3.2833	0.00186274	0.120004	-1.53682
CG14314	FBgn0038581	3R	18216142	18218014	1872	+	0.870818	1.68661	3.20172	0.00236003	0.130279	-1.56323
galla-1	FBgn0034543	2R	20670636	20673495	2859	+	0.200402	4.92929	3.27149	0.00192803	0.120004	-1.58519
Arpc3B	FBgn0065032	X	17104571	17105852	1281	-	0.77893	2.75323	3.16387	0.002631	0.137679	-1.59607
CG14834	FBgn0035768	3L	7345698	7347123	1425	-	-1.26315	5.54247	-3.27778	0.00189301	0.120004	-1.59787
mats	FBgn0038965	3R	22421161	22423302	2141	+	-0.192756	5.35082	-3.27253	0.00192221	0.120004	-1.62822
CG33301	FBgn0053301	2L	10049580	10051201	1621	+	0.748211	4.03737	3.20993	0.0023048	0.127992	-1.63139
CG14694	FBgn0037845	3R	10858202	10859813	1611	-	0.429117	3.58211	3.18065	0.00250742	0.134415	-1.6318
l(3)05822	FBgn0010877	3R	18288866	18298879	10013	-	-0.283759	6.75982	-3.30337	0.00175657	0.120004	-1.6354
cav	FBgn0026257	3R	24221103	24223528	2425	+	-0.375638	5.5448	-3.27265	0.00192156	0.120004	-1.65053
CG32191	FBgn0052191	3L	17806451	17809146	2695	-	0.613246	3.57345	3.17661	0.00253667	0.135202	-1.65534
Nprl3	FBgn0036397	3L	13999380	14001880	2500	-	-0.249016	5.1156	-3.25295	0.00203488	0.123343	-1.65535
Prosap	FBgn0040752	2R	14060456	14140902	80446	-	-0.260377	7.25672	-3.29511	0.00179959	0.120004	-1.65844
kibra	FBgn0262127	3R	14697689	14724261	26572	-	-0.169559	5.95951	-3.27937	0.00188427	0.120004	-1.66504
SLC22A	FBgn0037140	3L	21934704	21938636	3932	+	0.436189	3.24148	3.15209	0.0027212	0.138661	-1.66906
pyr	FBgn0033649	2R	11712263	11726345	14082	+	0.843353	5.62997	3.25642	0.00201451	0.122911	-1.67305
Caf1-55	FBgn0263979	3R	15225576	15227564	1988	+	-0.236453	7.01357	-3.28773	0.00183879	0.120004	-1.67867
CG42445	FBgn0259916	3L	8154681	8158900	4219	-	0.316982	2.9046	3.13494	0.00285762	0.141429	-1.68608
Zip99C	FBgn0039714	3R	29863701	29868895	5194	-	0.223802	6.1283	3.27345	0.00191703	0.120004	-1.69033
CG31431	FBgn0051431	3R	21870681	21873640	2959	+	0.390592	3.48278	3.14405	0.00278441	0.139568	-1.70472
CG17931	FBgn0038421	3R	16357535	16359466	1931	-	-0.264953	4.75325	-3.21241	0.0022884	0.127847	-1.71441
Fkbp14	FBgn0010470	2R	21487167	21497929	10762	-	0.307576	6.36942	3.26828	0.00194612	0.120322	-1.71911
CG11200	FBgn0034500	2R	20304517	20308671	4154	-	0.329096	5.50622	3.24229	0.00209886	0.124035	-1.71967
l(3)73Ah	FBgn0002283	3L	16588475	16590132	1657	+	-0.174678	5.19432	-3.22996	0.00217516	0.126229	-1.72462
Cad88C	FBgn0038247	3R	14630478	14641776	11298	+	-0.683436	3.03317	-3.11783	0.00300018	0.146088	-1.74414
CheB42c	FBgn0066292	2R	6944614	6971637	27023	-	0.394391	2.94995	3.11369	0.00303569	0.146088	-1.74653
CG11453	FBgn0038734	3R	19783522	19785519	1997	+	0.479837	2.84117	3.10578	0.0031045	0.146088	-1.75067
CG5697	FBgn0038846	3R	21015949	21017120	1171	+	0.751353	2.36945	3.09307	0.00321827	0.147026	-1.76174
Spps	FBgn0039169	3R	24223445	24226934	3489	-	-0.194607	5.20418	-3.21674	0.00225994	0.127756	-1.76498
CG12896	FBgn0033521	2R	10426880	10427915	1035	-	-2.59815	2.31826	-3.13193	0.00288226	0.141429	-1.79965
CG6310	FBgn0036121	3L	11069043	11069864	821	-	0.417145	3.64751	3.11183	0.00305173	0.146088	-1.81413
c(3)G	FBgn0000246	3R	15789473	15792579	3106	-	0.434276	6.14644	3.2274	0.00219138	0.126229	-1.81841
CG32407	FBgn0052407	3L	5922055	5923567	1512	+	0.585465	4.11213	3.13247	0.0028778	0.141429	-1.82372
CG7497	FBgn0036742	3L	17633449	17638001	4552	+	0.437937	3.42443	3.0971	0.00318182	0.146436	-1.82486
CG31233	FBgn0051233	3R	21749853	21753237	3384	+	0.936245	7.59123	3.22882	0.0021824	0.126229	-1.82627
CG10738	FBgn0036368	3L	13450770	13465539	14769	+	0.774018	3.00375	3.0763	0.00337439	0.150844	-1.82701
CG7607	FBgn0036145	3L	11199620	11200587	967	+	0.37056	3.09104	3.08189	0.00332158	0.150531	-1.82818
CG8249	FBgn0034045	2R	15842760	15847362	4602	-	0.545354	3.56051	3.10355	0.00312422	0.146088	-1.8329
CG5909	FBgn0039495	3R	27161158	27162911	1753	+	0.647596	2.46468	3.0607	0.00352599	0.151125	-1.83721
CheB38c	FBgn0032888	2L	20820089	20820867	778	-	0.4112	2.07232	3.05914	0.0035414	0.151125	-1.84075
CHKov1	FBgn0045761	3R	25323156	25329316	6160	-	0.423274	4.60486	3.14735	0.00275826	0.139568	-1.84503
Tob	FBgn0028397	X	16074717	16091495	16778	-	-0.180596	4.94578	-3.17073	0.00257984	0.13594	-1.85005
4E-T	FBgn0052016	4	951542	958392	6850	-	-0.147355	7.58993	-3.21883	0.00224636	0.127756	-1.8593
CG31269	FBgn0051269	3R	17127126	17128201	1075	+	0.984066	1.64375	3.07354	0.00340071	0.150844	-1.88022
CG17930	FBgn0038416	3R	16327849	16329622	1773	+	0.541036	2.83106	3.04485	0.00368645	0.152211	-1.88859
Eglp2	FBgn0034883	2R	23603722	23616754	13032	-	0.417816	4.14879	3.10971	0.00307014	0.146088	-1.89191
Coprox	FBgn0021944	2L	6964421	6965887	1466	+	-0.15188	5.71885	-3.18325	0.00248881	0.134193	-1.90075
Qtzl	FBgn0051864	2L	11995740	11996723	983	+	0.452619	2.6356	3.03794	0.0037585	0.152211	-1.90129
CG32024	FBgn0052024	3L	8807601	8808407	806	+	0.683028	2.73108	3.03886	0.0037488	0.152211	-1.90161
Hr96	FBgn0015240	3R	25025235	25029351	4116	+	-0.16521	6.10102	-3.19116	0.00243285	0.131943	-1.9104
ninaG	FBgn0037896	3R	11419376	11421693	2317	-	0.857887	1.34905	3.06335	0.00349975	0.151125	-1.91071
Acyp2	FBgn0038363	3R	15792688	15793487	799	+	0.322865	3.66114	3.07492	0.00338759	0.150844	-1.91081
CG45050	FBgn0266410	3R	9340216	9362994	22778	+	-0.231466	7.66186	-3.195	0.0024061	0.13126	-1.92186
CG31704	FBgn0051704	2L	11840691	11841204	513	+	0.781176	2.09794	3.0239	0.00390907	0.153122	-1.92756
hb	FBgn0001180	3R	8690980	8697822	6842	-	-0.30707	5.37427	-3.15856	0.00267135	0.137679	-1.92884
CG10097	FBgn0038033	3R	12390166	12395980	5814	-	1.38697	6.39391	3.1732	0.00256166	0.135753	-1.9359
CG15629	FBgn0031630	2L	4813009	4815891	2882	+	0.53967	2.87819	3.02773	0.00386741	0.153122	-1.9364
CG34404	FBgn0085433	3R	15363786	15367665	3879	-	0.224092	4.26767	3.10237	0.00313473	0.146088	-1.93687
Cyp4d21	FBgn0031925	2L	7605600	7607701	2101	+	1.68467	1.7881	3.04177	0.00371844	0.152211	-1.94946
CG14803	FBgn0023513	X	1868870	1872408	3538	+	-0.267477	5.52647	-3.15456	0.00270202	0.138445	-1.95672
snk	FBgn0003450	3R	13040165	13042770	2605	-	-0.31879	3.282	-3.03494	0.00379025	0.152264	-1.96951
CG9396	FBgn0037714	3R	9570414	9571623	1209	-	0.525837	4.00071	3.05959	0.00353695	0.151125	-1.97937
CG8628	FBgn0250836	3L	7130874	7131505	631	+	0.967982	4.86606	3.10613	0.00310144	0.146088	-1.98453
CG34288	FBgn0085317	3R	22446763	22447263	500	-	0.598684	1.95105	2.99631	0.0042215	0.156601	-1.99294
Octbeta2R	FBgn0038063	3R	12550625	12595725	45100	-	-0.36946	2.43131	-2.99075	0.00428721	0.157179	-2.00024
CG4393	FBgn0039075	3R	23375928	23384777	8849	-	0.643654	3.72007	3.04357	0.00369969	0.152211	-2.00465
CG40470	FBgn0058470	3L	23839860	23986410	146550	-	0.501908	3.10493	3.00429	0.00412875	0.155512	-2.0093
dbo	FBgn0040230	3L	15826888	15832004	5116	+	-0.212355	5.76327	-3.14219	0.00279919	0.139568	-2.01288
upSET	FBgn0036398	3L	14002127	14020148	18021	+	-0.239489	8.01356	-3.15844	0.00267222	0.137679	-2.01347
flr	FBgn0260049	3L	13412843	13416453	3610	+	-0.140326	7.40633	-3.16	0.00266031	0.137679	-2.01746
CG6432	FBgn0039184	3R	24336922	24340645	3723	+	0.425247	6.02304	3.14396	0.00278511	0.139568	-2.02229
T3dh	FBgn0017482	2R	22329726	22332072	2346	-	0.381157	3.91596	3.04136	0.0037227	0.152211	-2.03507
CG14275	FBgn0032022	2L	8327456	8332911	5455	+	0.425146	4.04087	3.03936	0.00374365	0.152211	-2.05525
CG18661	FBgn0040964	2L	8997605	8998544	939	+	0.320176	3.11208	2.98601	0.00434396	0.157179	-2.07217
Send1	FBgn0031406	2L	2254176	2255050	874	-	1.44911	4.00036	3.01903	0.0039626	0.153122	-2.07519
HDAC11	FBgn0051119	3R	24854496	24856243	1747	-	0.747058	1.75713	2.96283	0.00463189	0.158633	-2.07522
Decay	FBgn0028381	3R	16499058	16501050	1992	-	0.420127	4.76224	3.06456	0.00348782	0.151125	-2.09121
Sid	FBgn0039593	3R	28670704	28672021	1317	+	1.01664	1.46984	2.9634	0.00462457	0.158633	-2.10035
CG5377	FBgn0038974	3R	22466905	22468157	1252	-	-0.275779	3.74204	-3.0037	0.00413553	0.155512	-2.11124
CG30197	FBgn0050197	2R	14514030	14514992	962	+	0.470481	5.58134	3.09624	0.00318958	0.146436	-2.11167
Nnf1a	FBgn0034523	2R	20586222	20587238	1016	-	0.357905	2.21725	2.93745	0.00496748	0.165714	-2.11509
CG10425	FBgn0039304	3R	25260963	25262498	1535	-	0.143124	5.42075	3.08126	0.00332746	0.150531	-2.13553
CG32579	FBgn0052579	X	16323286	16325768	2482	+	-0.184042	5.03323	-3.06277	0.00350543	0.151125	-2.1377
Ugt35b	FBgn0026314	3R	11168503	11170246	1743	-	0.48192	5.56184	3.0795	0.00334409	0.150549	-2.14507
lic	FBgn0261524	X	13091145	13093986	2841	+	-0.219498	6.09226	-3.097	0.00318273	0.146436	-2.15332
lilli	FBgn0041111	2L	2885929	2954406	68477	+	-0.158384	6.85104	-3.1084	0.00308157	0.146088	-2.15412
PAN2	FBgn0033352	2R	8928169	8933103	4934	+	-0.113021	7.08075	-3.10704	0.00309347	0.146088	-2.15882
CG13282	FBgn0032612	2L	16832065	16834502	2437	-	0.432835	2.40339	2.91841	0.00523385	0.167523	-2.16504
Prx2540-2	FBgn0033518	2R	10418718	10419761	1043	+	0.667545	4.08336	2.98845	0.00431464	0.157179	-2.16537
l(3)neo43	FBgn0011476	3R	15277981	15278668	687	-	-0.30557	3.56608	-2.96459	0.00460943	0.158633	-2.18521
pad	FBgn0038418	3R	16342318	16345829	3511	+	-0.210834	4.33466	-3.00252	0.00414923	0.155512	-2.18998
CG43092	FBgn0262538	3R	22768883	22769667	784	-	0.517401	4.70362	3.02302	0.00391868	0.153122	-2.19375
CG7168	FBgn0038586	3R	18224902	18226082	1180	-	-0.204609	4.11035	-2.98504	0.00435572	0.157179	-2.20684
Cpsf100	FBgn0027873	3R	29034573	29037062	2489	+	-0.229025	5.69751	-3.06124	0.00352059	0.151125	-2.21698
CG33111	FBgn0053111	3R	23801714	23819237	17523	-	0.241698	4.29857	2.98649	0.00433818	0.157179	-2.22534
CG42813	FBgn0261995	3R	27227070	27228561	1491	-	0.208294	5.36618	3.04306	0.00370497	0.152211	-2.22964
CG30339	FBgn0050339	2R	9601431	9602901	1470	-	0.440506	3.49581	2.93441	0.00500919	0.165824	-2.23438
wapl	FBgn0004655	X	2149936	2158983	9047	-	-0.248439	7.57219	-3.07198	0.00341571	0.150844	-2.24451
ix	FBgn0001276	2R	11359437	11360163	726	-	-0.235428	3.60669	-2.93381	0.00501746	0.165824	-2.2545
Hayan	FBgn0030925	X	18479983	18483772	3789	-	0.340905	3.51753	2.92542	0.00513428	0.167523	-2.25559
CG13603	FBgn0039135	3R	23985213	23986569	1356	-	-0.246323	5.68678	-3.04641	0.00367037	0.152211	-2.26183
lectin-28C	FBgn0040099	2L	7857077	7860120	3043	+	0.905991	3.92843	2.91809	0.00523847	0.167523	-2.26589
Mur18B	FBgn0030999	X	19213254	19214938	1684	+	0.575982	8.50307	3.05609	0.00357189	0.151259	-2.27344
CG5618	FBgn0036975	3L	20353449	20356632	3183	+	0.405743	4.99055	3.00409	0.00413112	0.155512	-2.2748
Sec8	FBgn0266672	3R	5754932	5758997	4065	-	-0.142553	6.5752	-3.05804	0.00355244	0.151125	-2.27885
Oga	FBgn0038870	3R	21219077	21222843	3766	+	-0.184876	6.18357	-3.04722	0.00366206	0.152211	-2.28962
CG4210	FBgn0038302	3R	15213974	15214845	871	+	0.576914	3.36883	2.89268	0.0056151	0.171529	-2.3039
CG14410	FBgn0030583	X	14836725	14837330	605	+	0.709649	2.18263	2.84991	0.00630645	0.183342	-2.31635
CG1628	FBgn0030218	X	10598146	10602714	4568	-	0.259764	4.53316	2.96551	0.00459769	0.158633	-2.31809
cv	FBgn0000394	X	5690002	5693084	3082	+	0.330011	4.34848	2.95592	0.00472104	0.160377	-2.31962
rdx	FBgn0264493	3R	13967061	14032057	64996	-	-0.507543	8.89521	-3.02891	0.00385476	0.153122	-2.33326
Pp2C1	FBgn0022768	X	4679988	4686903	6915	-	-0.235461	7.02965	-3.03471	0.00379263	0.152264	-2.34476
Aef1	FBgn0005694	3L	21433422	21438639	5217	+	-0.205972	6.17712	-3.02128	0.00393783	0.153122	-2.35426
mira	FBgn0021776	3R	19931799	19935120	3321	-	1.12499	2.43909	2.82538	0.00673759	0.187079	-2.35966
CG13284	FBgn0032614	2L	16842300	16848716	6416	-	0.383875	5.61248	3.00026	0.00417538	0.155512	-2.36024
UbcE2H	FBgn0029996	X	8087544	8094064	6520	-	-0.179316	6.84583	-3.02572	0.00388929	0.153122	-2.3676
CG43658	FBgn0263706	X	17456169	17561180	105011	-	-0.148757	6.38267	-3.01912	0.00396157	0.153122	-2.37225
cad	FBgn0000251	2L	20770731	20783135	12404	+	-0.195154	6.82794	-3.01933	0.00395929	0.153122	-2.38275
CheA7a	FBgn0029948	X	7378140	7378953	813	+	0.418881	4.28518	2.91943	0.00521935	0.167523	-2.39661
BtbVII	FBgn0263108	3L	3148646	3158408	9762	+	-0.177722	7.38872	-3.0134	0.00402538	0.154902	-2.39723
puf	FBgn0039214	3R	24635270	24650043	14773	-	-0.258799	7.93335	-3.01037	0.00405947	0.155512	-2.39745
tyf	FBgn0026083	X	4117020	4130016	12996	+	-0.211321	8.67119	-3.00061	0.00417131	0.155512	-2.41004
CG4363	FBgn0034663	2R	21834230	21835047	817	-	1.06753	5.99781	2.96483	0.0046063	0.158633	-2.41688
Nup205	FBgn0031078	X	19852214	19859379	7165	+	-0.164237	7.53155	-3.00404	0.00413162	0.155512	-2.4193
btl	FBgn0285896	3L	14075772	14083229	7457	+	0.443362	2.55624	2.80776	0.00706417	0.189344	-2.42235
CG9286	FBgn0038183	3R	13780964	13782082	1118	+	0.33951	5.38632	2.96714	0.00457702	0.158633	-2.42316
Capr	FBgn0042134	3L	18668153	18673324	5171	-	-0.175706	8.85405	-2.9921	0.00427119	0.157179	-2.42804
Der-2	FBgn0038438	3R	16482694	16484223	1529	-	-0.148841	5.30406	-2.96255	0.00463548	0.158633	-2.42914
sand	FBgn0033257	2R	8091696	8096948	5252	+	0.49859	1.63123	2.7943	0.00732316	0.192442	-2.43348
GstE10	FBgn0063499	2R	18396638	18398519	1881	-	0.52488	2.63839	2.80458	0.00712457	0.189866	-2.43461
beta4GalNAcTB	FBgn0039625	3R	29032660	29034008	1348	-	-0.256439	5.05561	-2.94653	0.00484487	0.163142	-2.4437
pre-mod(mdg4)-Y	FBgn0261839	3R	21365609	21368279	2670	+	-0.34696	2.00782	-2.78429	0.00752156	0.19257	-2.44714
Oatp58Dc	FBgn0034716	2R	22223681	22228574	4893	-	0.414355	5.95051	2.97437	0.00448643	0.158633	-2.45783
CG6420	FBgn0039451	3R	26719847	26725216	5369	-	-0.135327	6.18514	-2.98053	0.00441043	0.157682	-2.45918
Trf4-1	FBgn0030049	X	8560322	8570159	9837	+	-0.286848	6.96256	-2.98893	0.00430891	0.157179	-2.46105
bowl	FBgn0004893	2L	3771700	3784121	12421	+	0.297828	4.49704	2.90224	0.00547058	0.168552	-2.46159
CG4670	FBgn0033814	2R	13231758	13235296	3538	-	0.203649	6.56907	2.9797	0.00442068	0.157682	-2.47803
pns	FBgn0035229	3L	1537137	1544823	7686	+	-0.172899	6.72334	-2.98021	0.00441437	0.157682	-2.48059
BRWD3	FBgn0011785	3R	24319000	24328619	9619	+	-0.184565	7.65952	-2.97786	0.00444322	0.157879	-2.48343
fray	FBgn0023083	3R	18573091	18589459	16368	+	-0.202999	6.08269	-2.96379	0.0046196	0.158633	-2.49381
pst	FBgn0035770	3L	7357275	7360263	2988	-	0.606424	8.55914	2.9682	0.00456367	0.158633	-2.49401
Obp19c	FBgn0031111	X	20417921	20418964	1043	-	-1.73792	4.57723	-2.86121	0.00611641	0.180648	-2.49736
pre-mod(mdg4)-V	FBgn0261844	3R	21365609	21370249	4640	+	-0.345764	3.48759	-2.82767	0.00669634	0.186664	-2.49755
CG3106	FBgn0030148	X	9659095	9662903	3808	-	0.820106	5.01171	2.89867	0.00552418	0.16964	-2.50622
Dhpr	FBgn0035964	3L	9134560	9135916	1356	+	-0.19551	5.46673	-2.93757	0.00496581	0.165714	-2.50888
CG10553	FBgn0039324	3R	25316461	25318111	1650	-	0.504306	5.86468	2.94576	0.00485522	0.163142	-2.51874
CG14696	FBgn0037853	3R	10882433	10885001	2568	-	0.64848	2.51051	2.75859	0.00805396	0.196173	-2.51973
CG5399	FBgn0038353	3R	15695241	15697142	1901	+	0.467052	7.18536	2.95967	0.00467243	0.159309	-2.53406
brat	FBgn0010300	2L	19133816	19179758	45942	+	-0.309581	7.81049	-2.95431	0.00474206	0.160503	-2.54111
Ugt58Fa	FBgn0040091	2R	22641786	22643917	2131	-	0.357053	3.42799	2.79837	0.00724394	0.191944	-2.55348
Vti1b	FBgn0264751	3R	18396995	18400339	3344	+	-0.273094	3.27067	-2.78999	0.00740801	0.192442	-2.55702
Tg	FBgn0031975	2L	8011405	8026898	15493	+	0.2182	5.1798	2.90341	0.00545311	0.168552	-2.56143
Odj	FBgn0038551	3R	17807407	17809222	1815	-	-0.291725	5.40053	-2.9098	0.00535879	0.168552	-2.57124
CG17169	FBgn0040514	X	23084672	23085536	864	+	-0.906148	1.71233	-2.72636	0.00877054	0.199769	-2.57255
SK	FBgn0029761	X	5340236	5405138	64902	+	-0.460886	4.96286	-2.88367	0.00575457	0.173575	-2.57283
CG9705	FBgn0036661	3L	16780100	16782419	2319	+	-0.257174	5.41755	-2.90694	0.00540077	0.168552	-2.57696
CG33296	FBgn0053296	2L	7713998	7716645	2647	-	0.57273	2.76534	2.74639	0.00831857	0.197403	-2.57858
CG8272	FBgn0033337	2R	8888404	8891401	2997	-	-0.157263	4.6444	-2.86573	0.00604199	0.179594	-2.57881
CG11407	FBgn0038733	3R	19781246	19783145	1899	+	0.449352	4.36279	2.83765	0.00651864	0.184874	-2.58277
ProRS-m	FBgn0027082	3L	2650161	2651850	1689	-	0.275007	3.97092	2.81653	0.00689986	0.188606	-2.58693
CG6276	FBgn0038316	3R	15318203	15320069	1866	-	-0.195311	5.43432	-2.90431	0.00543976	0.168552	-2.58809
Tis11	FBgn0011837	X	12659415	12682554	23139	+	-0.155816	6.05316	-2.92294	0.00516933	0.167523	-2.59338
CG42694	FBgn0261584	2R	22941877	22945147	3270	+	0.671748	2.47276	2.71833	0.00895784	0.199769	-2.59357
CG31156	FBgn0051156	3R	22608670	22613656	4986	-	-0.210999	5.11984	-2.88978	0.00565969	0.171529	-2.5967
CG11892	FBgn0039313	3R	25281548	25283237	1689	+	0.604342	7.58357	2.93298	0.0050289	0.165824	-2.59861
CG9821	FBgn0037636	3R	8813490	8820682	7192	-	-0.2213	7.33135	-2.93201	0.0050423	0.165824	-2.60316
CG5958	FBgn0031913	2L	7430530	7433516	2986	-	0.44938	7.08974	2.93034	0.00506551	0.165998	-2.60811
dx	FBgn0000524	X	6533999	6538575	4576	+	-0.26528	5.83052	-2.90875	0.00537408	0.168552	-2.60911
CG14933	FBgn0040968	2L	11842828	11844012	1184	+	0.424196	5.40073	2.89083	0.00564357	0.171529	-2.61276
CG33099	FBgn0053099	3R	22528920	22530572	1652	-	0.442308	3.83352	2.78799	0.00744768	0.19257	-2.61934
yip7	FBgn0040060	3L	6035216	6036175	959	+	0.690589	9.97379	2.90345	0.00545261	0.168552	-2.62011
Obp57b	FBgn0043534	2R	20504251	20505136	885	+	0.440279	3.71258	2.77857	0.00763725	0.19257	-2.63186
swm	FBgn0002044	2L	19493251	19497978	4727	+	-0.160465	7.19921	-2.92086	0.00519893	0.167523	-2.63226
CG32767	FBgn0052767	X	5071027	5084768	13741	-	-0.258015	7.13907	-2.92073	0.0052008	0.167523	-2.63273
CG16986	FBgn0035356	3L	2600331	2601536	1205	+	0.390269	4.91026	2.85184	0.00627365	0.182962	-2.64242
CG44838	FBgn0266101	3L	9461050	9475475	14425	+	-0.25072	7.34899	-2.91537	0.00527765	0.168196	-2.6446
CG5522	FBgn0034158	2R	16783671	16792472	8801	+	-0.206603	6.05979	-2.90261	0.00546501	0.168552	-2.64657
nvd	FBgn0259697	3L	24324866	24401655	76789	+	1.00651	1.41319	2.71366	0.00906868	0.199769	-2.64953
cdi	FBgn0004876	3R	19044882	19094270	49388	-	-0.212575	7.23204	-2.91328	0.00530794	0.168552	-2.65067
meso18E	FBgn0040089	X	19706418	19713045	6627	-	0.307164	3.67677	2.76897	0.00783488	0.19257	-2.6582
CG4338	FBgn0038313	3R	15275522	15276474	952	+	0.502269	4.43024	2.80811	0.00705756	0.189344	-2.65915
CG5854	FBgn0039130	3R	23933912	23935964	2052	+	0.172768	5.11218	2.85543	0.00621288	0.181761	-2.66014
Duox	FBgn0283531	2L	2815970	2830248	14278	-	-0.279625	7.62695	-2.90702	0.00539957	0.168552	-2.6617
p38c	FBgn0267339	3R	24149020	24150203	1183	-	0.521842	2.51286	2.69135	0.00961491	0.203282	-2.66906
eIF4EHP	FBgn0053100	3R	24063077	24108960	45883	-	-0.184341	4.91389	-2.83987	0.00647975	0.184416	-2.67828
CG9509	FBgn0030594	X	14906334	14909708	3374	-	0.729438	6.54778	2.88993	0.00565733	0.171529	-2.69648
par-6	FBgn0026192	X	17703352	17707096	3744	+	-0.177367	5.8837	-2.87602	0.00587561	0.175775	-2.69839
CG10376	FBgn0032702	2L	18700606	18703105	2499	-	-0.111479	5.05713	-2.83971	0.0064826	0.184416	-2.70083
CG17219	FBgn0031494	2L	3029253	3030616	1363	+	0.245368	3.59694	2.74387	0.00837421	0.197403	-2.70932
G9a	FBgn0040372	X	245978	254650	8672	+	-0.223647	8.36377	-2.88303	0.00576463	0.173575	-2.70999
htl	FBgn0010389	3R	18045216	18052984	7768	-	0.281157	4.21387	2.77844	0.00763992	0.19257	-2.71483
CG4839	FBgn0032187	2L	10144776	10156407	11631	+	0.391093	4.65394	2.80114	0.00719042	0.191072	-2.72551
CG16717	FBgn0036028	3L	9679201	9681060	1859	+	-0.257046	4.51705	-2.79336	0.0073416	0.192442	-2.7296
CG42496	FBgn0260222	2R	21691295	21692764	1469	+	-0.148027	3.79384	-2.7429	0.00839567	0.197403	-2.73162
ftz-f1	FBgn0001078	3L	18750607	18801309	50702	-	-0.189094	7.31504	-2.879	0.0058282	0.174921	-2.73482
CG6083	FBgn0036183	3L	11624528	11626125	1597	-	0.511119	1.69969	2.63974	0.0109965	0.212256	-2.74173
eas	FBgn0000536	X	16278328	16285618	7290	+	0.193633	7.17178	2.87389	0.0059097	0.176227	-2.74827
CG32369	FBgn0052369	3L	7777105	7809825	32720	-	0.373446	4.33993	2.7718	0.00777603	0.19257	-2.75046
CG17028	FBgn0036552	3L	15978524	15980004	1480	+	0.43896	2.59174	2.65457	0.0105821	0.21077	-2.75405
osa	FBgn0261885	3R	17687818	17718350	30532	-	-0.272248	8.42291	-2.86273	0.00609143	0.180486	-2.75842
Inx3	FBgn0265274	3R	28853606	28859497	5891	-	0.344095	5.45298	2.83054	0.00664479	0.186174	-2.76305
spirit	FBgn0030051	X	8571099	8573593	2494	-	0.549043	2.44342	2.64277	0.0109106	0.212256	-2.76492
CG10513	FBgn0039311	3R	25275790	25277212	1422	-	0.636006	6.58962	2.85882	0.00615627	0.181248	-2.76638
Spn88Eb	FBgn0038299	3R	15206703	15208762	2059	-	0.716096	3.29737	2.69446	0.00953701	0.202772	-2.76705
Calr	FBgn0005585	3R	9628691	9630851	2160	-	0.134473	9.47301	2.84728	0.00635146	0.183904	-2.77179
CG6912	FBgn0038290	3R	15135138	15137004	1866	-	1.65482	2.61153	2.63204	0.0112176	0.212256	-2.77491
Tsp97E	FBgn0039465	3R	26961064	26964817	3753	-	-0.164608	5.27122	-2.81709	0.00688951	0.188606	-2.78269
Cyp6v1	FBgn0031126	X	20657122	20661425	4303	+	-0.207923	6.58881	-2.85605	0.00620248	0.181761	-2.78608
Ser6	FBgn0011834	X	20962605	20963505	900	-	1.5251	4.21009	2.7259	0.00878118	0.199769	-2.78615
CG7943	FBgn0039741	3R	30046470	30048665	2195	+	-0.14968	5.72485	-2.83405	0.00658225	0.185543	-2.7863
CG14259	FBgn0039483	3R	27094533	27095856	1323	+	0.379268	4.59417	2.7721	0.00776988	0.19257	-2.78728
CG6296	FBgn0039470	3R	27003236	27005469	2233	-	1.36399	4.09689	2.72304	0.00884744	0.199769	-2.79066
Orcokinin	FBgn0034935	2R	23946959	23949076	2117	-	0.297071	2.94142	2.65488	0.0105735	0.21077	-2.79503
CG12945	FBgn0037755	3R	9787816	9791221	3405	-	-0.15339	6.16008	-2.84416	0.00640511	0.183904	-2.79672
CG7458	FBgn0037144	3L	21955110	21958041	2931	+	-0.179963	6.03528	-2.83485	0.00656809	0.185543	-2.80555
IntS6	FBgn0261383	X	5738663	5747254	8591	-	-0.217697	6.23287	-2.84133	0.00645433	0.184416	-2.80753
ph-d	FBgn0004860	X	2115727	2123286	7559	-	-0.230798	5.27869	-2.80503	0.00711593	0.189866	-2.81035
Grik	FBgn0038840	3R	20901956	20908263	6307	+	0.495684	3.54338	2.70001	0.00939943	0.201783	-2.81638
Uba3	FBgn0263697	2R	13858952	13860432	1480	+	-0.180796	5.60684	-2.81573	0.00691459	0.188606	-2.81755
Fur1	FBgn0004509	3R	25347431	25473058	125627	-	-0.087093	6.79918	-2.84447	0.00639973	0.183904	-2.82024
Vps35	FBgn0034708	2R	22185972	22189886	3914	+	-0.0857039	6.86987	-2.84437	0.0064015	0.183904	-2.82104
CG17562	FBgn0038449	3R	16615309	16617154	1845	+	0.53476	4.56892	2.75618	0.00810548	0.196173	-2.82142
CG3191	FBgn0023525	X	2250145	2251993	1848	-	0.314686	3.38295	2.67261	0.0100972	0.208306	-2.82233
Cf2	FBgn0000286	2L	4876891	4883107	6216	-	-0.149119	5.78758	-2.81615	0.00690688	0.188606	-2.83572
Vps33B	FBgn0039335	3R	25473490	25475756	2266	+	0.16285	4.9546	2.77534	0.00770324	0.19257	-2.83778
Damm	FBgn0033659	2R	11864112	11866383	2271	-	1.07568	4.39789	2.72259	0.00885806	0.199769	-2.83851
CG32708	FBgn0052708	X	9085932	9086864	932	+	0.256577	3.94934	2.70715	0.00922501	0.200828	-2.84425
Got2	FBgn0001125	2L	1984512	1987758	3246	-	-0.21345	8.47941	-2.82732	0.00670253	0.186664	-2.84484
GEFmeso	FBgn0050115	2R	18554119	18611777	57658	-	0.320578	5.39827	2.7922	0.0073645	0.192442	-2.84769
CG43630	FBgn0263621	3R	12676010	12676260	250	-	0.374024	2.45514	2.60806	0.0119324	0.213692	-2.84979
CG11399	FBgn0037021	3L	20780350	20786197	5847	-	-0.199898	7.19553	-2.83205	0.00661781	0.185981	-2.8511
CG6745	FBgn0035901	3L	8510003	8513007	3004	+	0.375185	5.49438	2.79152	0.00737785	0.192442	-2.85775
CG3690	FBgn0040350	X	948585	951900	3315	-	0.467261	4.5323	2.73275	0.00862388	0.199446	-2.86169
Rh6	FBgn0019940	3R	15483158	15484699	1541	+	-0.300098	4.67172	-2.75245	0.00818611	0.196173	-2.86207
olf186-M	FBgn0015522	2R	17846699	17848444	1745	+	-0.285176	5.96593	-2.81075	0.00700765	0.189344	-2.86465
fend	FBgn0030090	X	9121973	9135099	13126	-	-0.256101	4.15012	-2.70933	0.00917228	0.200158	-2.86735
bw	FBgn0000241	2R	23527805	23538499	10694	-	0.351296	1.68531	2.5755	0.0129693	0.217876	-2.86773
CG13516	FBgn0040658	2R	22669145	22670622	1477	+	0.304821	2.3819	2.5922	0.0124277	0.214626	-2.86777
RhoGAP16F	FBgn0030893	X	18093145	18097413	4268	+	0.247801	3.4995	2.66952	0.0101788	0.208474	-2.86845
CG4666	FBgn0029838	X	6076072	6077786	1714	-	0.359345	5.3435	2.78124	0.00758295	0.19257	-2.87298
Tes	FBgn0034223	2R	17465879	17469177	3298	-	-0.180215	5.43085	-2.78671	0.00747319	0.19257	-2.87378
psq	FBgn0263102	2R	10557888	10617280	59392	+	-0.164526	7.6357	-2.82022	0.00683175	0.188606	-2.87483
CG7881	FBgn0033048	2R	5960275	5966856	6581	-	0.464602	3.55072	2.65749	0.0105022	0.21077	-2.87959
nonA-l	FBgn0015520	3R	16640205	16643112	2907	+	-0.315628	5.45108	-2.78621	0.00748325	0.19257	-2.88019
TpnC73F	FBgn0010424	3L	17046063	17048390	2327	+	0.401394	4.61588	2.73486	0.00857591	0.198832	-2.88243
Smu1	FBgn0038666	3R	18978980	18981324	2344	-	0.128869	4.48433	2.72683	0.00875957	0.199769	-2.88262
Smr	FBgn0265523	X	12684203	12742618	58415	-	-0.292	8.4629	-2.81148	0.00699389	0.189344	-2.88287
Acph-1	FBgn0000032	3R	29991144	29993411	2267	-	-0.175121	6.61667	-2.81634	0.00690328	0.188606	-2.88328
CG31681	FBgn0051681	2L	2285925	2286873	948	-	0.879066	5.4488	2.78058	0.00759645	0.19257	-2.88553
Dhfr	FBgn0004087	3R	16481167	16481878	711	+	0.335379	4.89655	2.75331	0.00816753	0.196173	-2.88928
CG11781	FBgn0039259	3R	25024473	25025017	544	-	-0.187588	4.15608	-2.70087	0.00937833	0.201783	-2.88932
Gbeta5	FBgn0030011	X	8150731	8152275	1544	-	0.232332	3.23162	2.63209	0.0112161	0.212256	-2.89205
Lig4	FBgn0030506	X	13664584	13667811	3227	-	-0.193808	4.38401	-2.71545	0.00902595	0.199769	-2.8928
Ssk	FBgn0036945	3L	20188522	20189779	1257	+	0.64784	5.60254	2.78236	0.00756049	0.19257	-2.89569
Krn	FBgn0052179	3L	17649562	17654280	4718	-	-0.181397	3.68524	-2.65858	0.0104724	0.21077	-2.90176
rogdi	FBgn0036697	3L	17049512	17055454	5942	+	-0.114118	5.92182	-2.7929	0.00735064	0.192442	-2.90181
GstE5	FBgn0063495	2R	18404605	18405338	733	+	0.581958	2.99593	2.6086	0.0119158	0.213692	-2.90228
Drp1	FBgn0026479	2L	2581281	2585430	4149	-	-0.12374	7.1419	-2.81086	0.00700563	0.189344	-2.90303
CG11505	FBgn0035424	3L	3224838	3236604	11766	+	-0.249091	7.28228	-2.80967	0.00702798	0.189344	-2.90469
mex1	FBgn0004228	3L	15517424	15519592	2168	-	0.459474	2.90764	2.60158	0.0121326	0.213692	-2.90619
CG31360	FBgn0051360	3R	17685097	17685807	710	+	-0.220425	2.95481	-2.61081	0.0118485	0.213692	-2.90946
Ser8	FBgn0019928	2R	13434207	13435045	838	+	1.18109	2.22004	2.56485	0.0133258	0.221048	-2.91346
ham	FBgn0045852	2L	18762874	18792906	30032	-	0.300442	2.34349	2.56893	0.0131883	0.219979	-2.91716
CG11241	FBgn0037186	3L	22732013	22738420	6407	-	0.583211	4.25339	2.68264	0.0098363	0.206384	-2.91789
CG11178	FBgn0030499	X	13605681	13609529	3848	+	-0.196118	4.98973	-2.74254	0.00840374	0.197403	-2.91968
CG13841	FBgn0040588	3R	22766732	22767699	967	-	0.331978	1.70616	2.5485	0.0138906	0.223454	-2.92034
ArgRS-m	FBgn0037526	3R	7887045	7890150	3105	+	-0.165805	4.54977	-2.71452	0.00904804	0.199769	-2.92073
EndoB	FBgn0034433	2R	19307447	19310665	3218	-	-0.17454	4.96908	-2.74036	0.00845232	0.197636	-2.92513
bnl	FBgn0014135	3R	19794073	19836817	42744	-	0.879613	2.47092	2.57535	0.0129741	0.217876	-2.92545
Med	FBgn0011655	3R	31611046	31615375	4329	+	-0.170779	5.30956	-2.75713	0.00808515	0.196173	-2.9272
ppk29	FBgn0034965	2R	24052917	24057137	4220	-	0.375388	2.42979	2.56421	0.0133477	0.221048	-2.93745
ogre	FBgn0004646	X	6973620	6991318	17698	-	0.30353	5.69345	2.76877	0.00783902	0.19257	-2.94173
lft	FBgn0032230	2L	10364471	10366410	1939	+	0.269478	3.05006	2.60025	0.012174	0.213692	-2.94382
ttk	FBgn0003870	3R	31713867	31735392	21525	+	-0.135825	6.9726	-2.79071	0.00739382	0.192442	-2.95208
CG34423	FBgn0085452	2R	23358612	23359204	592	+	0.523121	3.16773	2.59424	0.0123629	0.214056	-2.95313
apolpp	FBgn0087002	4	1060969	1077273	16304	+	0.382458	11.81	2.74338	0.00838513	0.197403	-2.9537
Rap1	FBgn0004636	3L	1859115	1862239	3124	-	-0.105112	5.97207	-2.76829	0.00784897	0.19257	-2.96473
Rtca	FBgn0025630	X	2072413	2074890	2477	+	0.177565	4.22819	2.67362	0.0100706	0.208306	-2.96807
Gba1b	FBgn0051414	3R	23704804	23708512	3708	+	-0.656467	4.10305	-2.6605	0.0104203	0.21077	-2.96867
Cyp4ac2	FBgn0031694	2L	5266392	5268455	2063	+	0.579856	3.6213	2.61494	0.0117232	0.213692	-2.9732
RhoGAP93B	FBgn0038853	3R	21083043	21097827	14784	-	-0.237029	6.28165	-2.77369	0.00773702	0.19257	-2.97398
CG14005	FBgn0031739	2L	5800517	5801975	1458	-	-0.2409	4.89187	-2.71262	0.00909343	0.19984	-2.97493
CG6357	FBgn0033875	2R	13840053	13841743	1690	+	0.332793	7.4013	2.77975	0.00761318	0.19257	-2.97505
CG6218	FBgn0038321	3R	15337908	15343256	5348	-	0.253048	4.44016	2.68158	0.00986366	0.206491	-2.97672
Obp19b	FBgn0031110	X	20416733	20417812	1079	+	0.332374	3.31673	2.6105	0.0118579	0.213692	-2.97676
CG1103	FBgn0037235	3R	4337755	4339914	2159	+	-0.164273	4.98947	-2.71692	0.00899132	0.199769	-2.98234
mv	FBgn0265988	3L	1950306	1964178	13872	-	-0.148106	7.02636	-2.77535	0.00770302	0.19257	-2.98858
Mrtf	FBgn0052296	3L	2717615	2766536	48921	-	-0.22403	6.36656	-2.76897	0.00783492	0.19257	-2.98957
LSm-4	FBgn0067622	2L	10403197	10405203	2006	-	-0.210711	4.35925	-2.67302	0.0100864	0.208306	-2.99061
spri	FBgn0085443	X	10490069	10585422	95353	-	-0.185004	6.93918	-2.77363	0.00773842	0.19257	-2.99294
Oseg4	FBgn0035264	3L	1730993	1735767	4774	-	0.83795	2.21663	2.51797	0.0150039	0.226623	-2.99521
NFAT	FBgn0030505	X	13624745	13664568	39823	+	-0.125887	6.50874	-2.76833	0.00784826	0.19257	-2.99845
D19A	FBgn0022935	3L	6185830	6189123	3293	-	-0.224732	5.35796	-2.72907	0.00870801	0.199769	-3.00303
Esp	FBgn0013953	3R	24841935	24850412	8477	+	0.363055	5.40808	2.72806	0.00873125	0.199769	-3.00354
CG7071	FBgn0260467	3R	22362620	22364580	1960	+	0.101704	5.28333	2.72231	0.00886465	0.199769	-3.00996
pcs	FBgn0033988	2R	14981263	14991336	10073	+	-0.145156	7.34903	-2.76346	0.00795052	0.194547	-3.01564
CG8420	FBgn0037664	3R	9246649	9251431	4782	+	-0.386853	4.78454	-2.69014	0.00964549	0.203301	-3.01768
CG3719	FBgn0024986	X	1378885	1380480	1595	-	0.246733	5.373	2.72157	0.00888175	0.199769	-3.01926
Lgr1	FBgn0016650	3R	17725777	17733207	7430	+	-0.346783	3.87691	-2.62977	0.0112837	0.212256	-3.01948
CG10514	FBgn0039312	3R	25278427	25279846	1419	-	0.603187	6.55967	2.75245	0.00818619	0.196173	-3.02546
mnb	FBgn0259168	X	17862697	17887222	24525	-	-0.186479	6.4153	-2.75457	0.00814029	0.196173	-3.02615
lmgB	FBgn0085470	2L	8524999	8528618	3619	-	-0.21349	5.12106	-2.70523	0.0092716	0.20137	-3.02736
CG10208	FBgn0039118	3R	23772998	23774127	1129	-	0.795402	4.27694	2.63899	0.0110179	0.212256	-3.02829
Hrd3	FBgn0028475	3R	23754623	23758557	3934	-	-0.139377	6.64155	-2.75534	0.0081236	0.196173	-3.03253
CG9664	FBgn0031515	2L	3291245	3294706	3461	-	0.593534	3.42618	2.56688	0.0132572	0.220731	-3.03551
CG31457	FBgn0051457	3R	23126581	23127981	1400	-	0.304955	3.87001	2.61211	0.0118087	0.213692	-3.03845
tou	FBgn0033636	2R	11577485	11616045	38560	-	-0.264567	7.81486	-2.74616	0.00832363	0.197403	-3.04998
alphaTub67C	FBgn0087040	3L	9681268	9683370	2102	+	-0.215384	8.78843	-2.73777	0.00851045	0.198306	-3.05393
rgn	FBgn0261258	3L	21382501	21424416	41915	+	0.284345	6.33466	2.74	0.00846037	0.197636	-3.0569
cic	FBgn0262582	3R	20252770	20303942	51172	+	-0.152822	7.95097	-2.74236	0.00840782	0.197403	-3.05741
CG43134	FBgn0262608	X	4247313	4247785	472	+	0.369574	7.69095	2.74399	0.00837147	0.197403	-3.05754
CstF64	FBgn0027841	3R	18659618	18661126	1508	+	-0.185521	4.5622	-2.65425	0.0105908	0.21077	-3.06181
Mrp4	FBgn0263316	3R	11569250	11575937	6687	+	0.40817	5.23554	2.69104	0.00962269	0.203282	-3.06542
caps	FBgn0023095	3L	13228692	13279642	50950	+	0.229332	5.72234	2.71755	0.00897632	0.199769	-3.06597
Nplp2	FBgn0040813	3L	13356376	13357223	847	+	0.371266	10.2986	2.71084	0.00913613	0.200158	-3.07427
CG13299	FBgn0035694	3L	6231805	6232361	556	-	-0.616582	5.46506	-2.69802	0.00944862	0.201904	-3.07897
Tsp96F	FBgn0027865	3R	25872900	25881427	8527	-	0.301706	4.27855	2.62301	0.011482	0.212256	-3.08019
CG5945	FBgn0032494	2L	13239989	13241773	1784	+	0.419127	7.01251	2.73625	0.00854456	0.198602	-3.08091
CG15255	FBgn0028950	2L	15610171	15611719	1548	-	0.589157	6.15876	2.71607	0.00901136	0.199769	-3.08709
CG10702	FBgn0032752	2L	19064832	19069851	5019	-	-0.190225	5.55349	-2.70213	0.00934733	0.201783	-3.08781
Nadsyn	FBgn0030512	X	13684380	13718285	33905	-	-0.134375	6.3188	-2.72457	0.00881193	0.199769	-3.09115
Cortactin	FBgn0025865	3R	21061680	21064471	2791	-	0.126513	6.28364	2.72343	0.00883847	0.199769	-3.09256
Orct	FBgn0019952	3R	24276260	24278792	2532	+	0.359553	4.06278	2.60175	0.0121273	0.213692	-3.0937
CG9386	FBgn0037708	3R	9553696	9555408	1712	-	0.13672	4.06681	2.60248	0.0121044	0.213692	-3.09798
CG30497	FBgn0050497	2R	7737019	7782637	45618	-	-0.267217	8.58004	-2.72084	0.00889887	0.199769	-3.09829
CG16985	FBgn0035355	3L	2599297	2600242	945	+	0.307421	4.07432	2.59839	0.0122322	0.213692	-3.10448
CG15203	FBgn0030261	X	11066552	11068379	1827	+	0.302162	3.1396	2.52639	0.0146891	0.22533	-3.1059
Cln7	FBgn0035767	3L	7341884	7345183	3299	-	0.328822	4.90208	2.65038	0.0106977	0.212256	-3.1121
oxt	FBgn0015360	3L	2258839	2262664	3825	-	-0.157514	6.33759	-2.71601	0.00901269	0.199769	-3.11289
CG13793	FBgn0031935	2L	7716974	7719487	2513	-	0.319142	4.5033	2.62382	0.0114581	0.212256	-3.12594
CG17565	FBgn0038424	3R	16432998	16434740	1742	+	-0.146186	5.32312	-2.67375	0.010067	0.208306	-3.12854
CG17928	FBgn0032603	2L	16791568	16793444	1876	+	0.353864	5.15624	2.65926	0.010454	0.21077	-3.13183
CG11779	FBgn0038683	3R	19154097	19159878	5781	-	0.150462	6.18011	2.70027	0.00939311	0.201783	-3.14037
modSP	FBgn0051217	3R	16652446	16655662	3216	-	0.370467	5.05048	2.64901	0.0107358	0.212256	-3.14427
AP-1gamma	FBgn0030089	X	9108691	9117744	9053	+	-0.112578	7.24502	-2.70932	0.00917265	0.200158	-3.14525
Cyp6a19	FBgn0033979	2R	14877786	14879752	1966	+	-0.410104	8.11505	-2.70381	0.00930618	0.201648	-3.14598
CG1951	FBgn0039623	3R	29027236	29030938	3702	+	-0.1886	6.04354	-2.6946	0.00953358	0.202772	-3.14726
Ppa	FBgn0020257	2R	22684955	22688987	4032	-	0.338213	3.46003	2.52649	0.0146854	0.22533	-3.15712
CG3964	FBgn0031574	2L	3862668	3867507	4839	+	0.33335	2.7241	2.47049	0.0168968	0.233784	-3.15946
CG34026	FBgn0054026	X	9533818	9534625	807	+	0.545172	4.06257	2.55612	0.0136248	0.223187	-3.16231
jnj	FBgn0266282	3R	24189050	24193423	4373	-	-0.378954	6.3286	-2.69375	0.00955483	0.202772	-3.16494
GABA-B-R2	FBgn0027575	3R	21770333	21775840	5507	-	0.242907	4.304	2.58885	0.0125346	0.215533	-3.16855
CG2604	FBgn0037298	3R	5221632	5223365	1733	-	0.2354	7.45225	2.69844	0.00943823	0.201904	-3.16924
CG4408	FBgn0039073	3R	23361889	23363574	1685	-	0.734103	5.16577	2.63754	0.0110592	0.212256	-3.17199
Usp30	FBgn0029819	X	5877000	5879787	2787	-	-0.143077	5.66952	-2.66935	0.0101832	0.208474	-3.17271
Irbp18	FBgn0036126	3L	11097446	11098186	740	-	0.185164	3.51884	2.52521	0.0147331	0.22533	-3.17739
trh	FBgn0262139	3L	366524	392633	26109	-	0.312222	2.55883	2.45109	0.0177302	0.23971	-3.17944
CG31875	FBgn0051875	2L	9995561	10002736	7175	-	0.381186	2.88951	2.46946	0.0169401	0.233784	-3.18109
CG6923	FBgn0037944	3R	11744229	11750029	5800	-	-0.210345	5.95989	-2.67683	0.00998656	0.208306	-3.18166
CG2681	FBgn0024997	X	2708684	2711668	2984	+	0.338315	3.9903	2.55793	0.0135622	0.223187	-3.18417
e(y)3	FBgn0087008	X	19626548	19638369	11821	-	-0.204543	8.30165	-2.6863	0.00974267	0.204883	-3.1844
CG1304	FBgn0031141	X	20964527	20965419	892	-	1.4139	3.61998	2.53325	0.0144369	0.22533	-3.19127
Rab9	FBgn0032782	2L	19432574	19435841	3267	+	0.233023	4.15247	2.56604	0.0132856	0.220807	-3.19236
CG15209	FBgn0030237	X	10842205	10842995	790	+	0.393269	5.25189	2.64155	0.0109452	0.212256	-3.19301
CG6901	FBgn0038414	3R	16323415	16325128	1713	+	0.576032	2.65755	2.44565	0.0179708	0.240487	-3.19835
GatA	FBgn0260779	3R	19026174	19028857	2683	-	-0.217171	4.78515	-2.61187	0.0118162	0.213692	-3.20043
CG9951	FBgn0036671	3L	16863164	16864989	1825	+	-0.18661	5.17619	-2.63187	0.0112225	0.212256	-3.20189
CG18870	FBgn0042180	2R	21613845	21616907	3062	-	-0.242091	5.02348	-2.6253	0.0114144	0.212256	-3.20262
CG31100	FBgn0051100	3R	8995229	9003650	8421	-	0.283875	3.93968	2.54415	0.0140448	0.223454	-3.20376
CG15439	FBgn0031606	2L	4449295	4453038	3743	-	-0.241312	5.32694	-2.63959	0.0110009	0.212256	-3.20463
pre-mod(mdg4)-Z	FBgn0261838	3R	21360176	21362131	1955	+	-0.246169	2.41767	-2.43243	0.0185671	0.241909	-3.2049
CycA	FBgn0000404	3L	11826719	11833578	6859	-	-0.243522	9.59675	-2.66182	0.0103846	0.210737	-3.21
CG42821	FBgn0262003	3R	17413077	17413639	562	+	-0.707275	2.4586	-2.44925	0.0178113	0.239742	-3.2105
SKIP	FBgn0051163	3R	22133830	22296126	162296	+	-0.318692	6.60978	-2.67604	0.0100071	0.208306	-3.21775
Cp7Fc	FBgn0014466	X	8477117	8478320	1203	+	-1.94996	6.42284	-2.64048	0.0109755	0.212256	-3.21893
stops	FBgn0086704	3R	31158156	31169106	10950	-	0.334999	3.31026	2.48589	0.0162604	0.231325	-3.2201
CG13086	FBgn0032770	2L	19364375	19365470	1095	+	0.355765	3.21652	2.47284	0.0167982	0.233087	-3.22051
CrebA	FBgn0004396	3L	15535395	15553214	17819	+	0.402153	4.02941	2.54639	0.0139651	0.223454	-3.22107
hebe	FBgn0033448	2R	9828104	9836642	8538	-	0.304385	6.2062	2.66407	0.0103241	0.209968	-3.22423
CG14607	FBgn0037488	3R	7241760	7244006	2246	+	0.548776	1.93129	2.39163	0.0205217	0.249108	-3.22817
CG30427	FBgn0043792	2R	24928747	24937477	8730	-	0.405279	3.82891	2.52645	0.014687	0.22533	-3.22895
CG4753	FBgn0036622	3L	16378974	16381570	2596	-	0.284636	6.39042	2.66683	0.0102502	0.208925	-3.22917
ATPsynCF6	FBgn0016119	3R	23355220	23356064	844	-	0.221937	7.52539	2.67166	0.010122	0.208306	-3.23058
Pen	FBgn0267727	2L	10056900	10060095	3195	+	-0.255902	9.18923	-2.65792	0.0104904	0.21077	-3.23115
Obp56d	FBgn0034470	2R	19702924	19703915	991	-	0.593901	7.26406	2.67136	0.01013	0.208306	-3.23293
rtet	FBgn0028468	3R	21108446	21110834	2388	+	-0.301454	5.74705	-2.64896	0.0107371	0.212256	-3.23505
CG14298	FBgn0038654	3R	18875528	18877204	1676	+	0.519999	1.54294	2.37578	0.0213296	0.253604	-3.23777
DCP2	FBgn0036534	3L	15818734	15826423	7689	-	-0.190388	6.9105	-2.66746	0.0102335	0.208925	-3.24403
hdly	FBgn0038842	3R	20914296	20929213	14917	+	0.305371	5.30136	2.62046	0.0115576	0.212256	-3.24799
aurA	FBgn0000147	3R	11963124	11964826	1702	+	-0.3051	5.54111	-2.63069	0.011257	0.212256	-3.2495
mTerf5	FBgn0038584	3R	18221522	18223682	2160	-	-0.150947	5.33671	-2.62109	0.0115389	0.212256	-3.24986
etaTry	FBgn0011554	2R	11340513	11341423	910	-	0.463414	3.37958	2.4754	0.0166914	0.233087	-3.25039
CG4829	FBgn0030796	X	16811699	16826494	14795	+	0.317802	4.52908	2.56339	0.0133756	0.221114	-3.25605
usp	FBgn0003964	X	2038798	2042311	3513	-	-0.162131	5.8721	-2.6405	0.0109751	0.212256	-3.25745
Elal	FBgn0013949	3R	24865350	24867651	2301	+	0.392646	4.73589	2.57491	0.0129888	0.217876	-3.26156
Muc68D	FBgn0036203	3L	11767299	11772157	4858	-	0.646215	9.53338	2.64151	0.0109463	0.212256	-3.26316
Clamp	FBgn0032979	2L	22165720	22169143	3423	-	-0.126108	6.56447	-2.65489	0.0105733	0.21077	-3.2669
CG1812	FBgn0031119	X	20511544	20515828	4284	+	-0.16457	5.25061	-2.60956	0.0118865	0.213692	-3.26704
CG17294	FBgn0032032	2L	8377035	8378206	1171	+	0.199257	3.6794	2.49568	0.0158673	0.230287	-3.26939
shams	FBgn0039273	3R	25072729	25074607	1878	-	-0.186087	4.43151	-2.54858	0.0138881	0.223454	-3.28012
CG9941	FBgn0030514	X	13718734	13721977	3243	-	-0.21859	6.2308	-2.63953	0.0110025	0.212256	-3.28322
CG15556	FBgn0039821	3R	31127965	31130666	2701	-	0.401135	3.93967	2.50402	0.0155392	0.229221	-3.2845
CG5793	FBgn0038858	3R	21127573	21129601	2028	+	0.269749	5.16523	2.59396	0.0123716	0.214056	-3.28526
CG9003	FBgn0033639	2R	11641477	11651616	10139	-	-0.107621	5.97157	-2.63209	0.0112163	0.212256	-3.28653
CG33337	FBgn0053337	3R	23590141	23592769	2628	-	-1.23842	1.14762	-2.34771	0.0228302	0.259126	-3.28691
RhoGEF3	FBgn0264707	3L	277437	305292	27855	+	-0.130563	6.27654	-2.64012	0.0109858	0.212256	-3.28924
CG34126	FBgn0083962	2L	4981614	4992702	11088	+	-0.129144	6.74179	-2.64556	0.0108323	0.212256	-3.29302
CG8064	FBgn0038597	3R	18283660	18286624	2964	+	0.220337	5.81858	2.62246	0.0114983	0.212256	-3.29401
Art3	FBgn0038306	3R	15227605	15229408	1803	-	0.174171	6.3557	2.63894	0.0110195	0.212256	-3.29415
CG7882	FBgn0033047	2R	5957621	5960183	2562	+	0.534192	5.53266	2.60031	0.0121721	0.213692	-3.29596
Myt1	FBgn0040298	3L	5777476	5779591	2115	-	-0.185114	4.56075	-2.54928	0.0138632	0.223454	-3.30043
fng	FBgn0011591	3L	20925891	20949512	23621	-	0.259179	3.96974	2.50287	0.0155841	0.229221	-3.30179
Tao	FBgn0031030	X	19569721	19579800	10079	-	-0.17743	8.029	-2.63438	0.0111499	0.212256	-3.3094
CG15083	FBgn0034399	2R	18835263	18836842	1579	+	0.219561	5.63865	2.60672	0.0119733	0.213692	-3.31014
CG5726	FBgn0034313	2R	18175255	18180197	4942	-	-0.199354	6.81647	-2.63806	0.0110445	0.212256	-3.31122
SRPK	FBgn0026370	2R	15380724	15387851	7127	+	-0.158445	8.18231	-2.63194	0.0112206	0.212256	-3.31283
Amnionless	FBgn0025686	2L	287252	289144	1892	-	0.822323	1.70417	2.33605	0.023481	0.261996	-3.31393
CG5567	FBgn0036760	3L	17841540	17843544	2004	-	0.105683	6.06823	2.62303	0.0114814	0.212256	-3.31489
CG7470	FBgn0037146	3L	21972002	21984606	12604	+	0.343997	8.34727	2.63029	0.0112686	0.212256	-3.31557
CG11893	FBgn0039316	3R	25289889	25291366	1477	+	-1.57035	4.58283	-2.54547	0.0139978	0.223454	-3.31622
Lar	FBgn0000464	2L	19586623	19732069	145446	+	-0.123866	6.52162	-2.63317	0.011185	0.212256	-3.31653
cer	FBgn0034443	2R	19396215	19396772	557	-	0.314554	4.76879	2.55185	0.0137733	0.223454	-3.3172
sas	FBgn0002306	3R	7162808	7183702	20894	+	0.262987	4.15833	2.51126	0.0152592	0.228248	-3.32599
CG15210	FBgn0040850	X	10839230	10839895	665	+	0.455613	2.51409	2.36485	0.021903	0.255843	-3.33115
vito	FBgn0052418	3L	5776324	5777333	1009	-	0.162315	4.8797	2.55553	0.0136454	0.223187	-3.33371
GILT1	FBgn0038149	3R	13398526	13401862	3336	-	-0.177945	7.525	-2.62618	0.0113885	0.212256	-3.33597
RhoGAP19D	FBgn0031118	X	20469955	20510694	40739	-	-0.17181	6.44054	-2.62188	0.0115155	0.212256	-3.33686
dome	FBgn0043903	X	19676061	19683518	7457	-	-0.179751	6.88294	-2.62703	0.0113636	0.212256	-3.33752
Dat	FBgn0019643	2R	24139563	24157762	18199	+	0.310358	6.00866	2.60906	0.0119018	0.213692	-3.33833
CycT	FBgn0025455	3L	17551004	17557788	6784	-	-0.1687	7.31568	-2.62589	0.011397	0.212256	-3.33932
Crtc	FBgn0036746	3L	17659818	17669234	9416	-	-0.16584	5.99186	-2.60844	0.0119208	0.213692	-3.34118
Obp73a	FBgn0036681	3L	16944361	16954942	10581	+	0.534093	3.17936	2.41767	0.0192538	0.245448	-3.34384
LIMK1	FBgn0283712	X	12584385	12592193	7808	-	-0.156201	6.14806	-2.60925	0.011896	0.213692	-3.35085
CG16711	FBgn0036032	3L	9704331	9710329	5998	+	-0.229053	6.1712	-2.60927	0.0118952	0.213692	-3.35261
CG43693	FBgn0263776	3L	11036358	11051371	15013	-	0.173527	7.20661	2.62045	0.011558	0.212256	-3.35266
AdoR	FBgn0039747	3R	30134856	30149606	14750	-	0.345648	2.08489	2.33536	0.0235198	0.261996	-3.35301
CG9391	FBgn0037063	3L	21266680	21268335	1655	-	0.179725	5.94413	2.60024	0.0121744	0.213692	-3.35461
tral	FBgn0041775	3L	12515059	12520954	5895	+	-0.219535	10.3644	-2.58837	0.0125499	0.215533	-3.35575
CG2017	FBgn0037391	3R	5858083	5862405	4322	-	0.267021	6.16498	2.60355	0.0120713	0.213692	-3.36088
ctrip	FBgn0260794	3R	4786284	4812096	25812	-	-0.197727	9.39794	-2.59829	0.0122353	0.213692	-3.36222
CG7183	FBgn0038583	3R	18218147	18220699	2552	-	-0.222659	4.47901	-2.51833	0.0149903	0.226623	-3.36392
PGRP-LC	FBgn0035976	3L	9338810	9348336	9526	+	0.317725	4.96961	2.54165	0.0141337	0.223454	-3.3666
lbm	FBgn0016032	2R	7049238	7051964	2726	+	0.280542	2.40834	2.34718	0.0228593	0.259126	-3.36762
Arc1	FBgn0033926	2R	14357927	14360297	2370	-	0.78588	5.26748	2.5509	0.0138065	0.223454	-3.36921
CG4653	FBgn0030776	X	16704081	16705278	1197	+	0.670028	5.15096	2.53489	0.0143774	0.22523	-3.36968
CG32633	FBgn0052633	X	13561671	13563359	1688	+	0.398931	4.4468	2.49624	0.0158451	0.230287	-3.37572
Oatp58Db	FBgn0034715	2R	22221180	22223499	2319	-	0.323987	5.29085	2.5575	0.0135771	0.223187	-3.38046
rod	FBgn0003268	3R	31580951	31588244	7293	+	-0.325818	6.55877	-2.60296	0.0120895	0.213692	-3.38415
CG6126	FBgn0038407	3R	16198000	16203083	5083	-	0.270782	5.7832	2.57825	0.0128786	0.217876	-3.38548
peb	FBgn0003053	X	4617564	4627206	9642	+	0.292829	5.95567	2.58641	0.012613	0.216215	-3.38604
Ect3	FBgn0260746	3R	11999278	12003516	4238	+	0.399029	4.73984	2.51699	0.015041	0.226814	-3.38741
ca	FBgn0000247	3R	29806811	29815047	8236	+	-0.126272	6.83344	-2.60517	0.0120214	0.213692	-3.38754
Kcmf1	FBgn0037655	3R	9010282	9014909	4627	-	-0.136573	7.55236	-2.60339	0.0120763	0.213692	-3.38775
CG1969	FBgn0039690	3R	29738275	29741952	3677	+	0.219818	4.77016	2.52361	0.0147926	0.225635	-3.38797
CG5326	FBgn0038983	3R	22532174	22539919	7745	-	0.360631	4.81988	2.5248	0.0147482	0.22533	-3.38845
CG30285	FBgn0050285	2R	21687903	21688545	642	-	0.313201	3.37887	2.41422	0.0194177	0.245448	-3.38947
CG43112	FBgn0262572	2R	11249594	11249933	339	+	0.407271	3.01813	2.38063	0.021079	0.252106	-3.39242
Dsk	FBgn0000500	3R	4189692	4190260	568	-	0.343373	2.21946	2.32024	0.0243897	0.264422	-3.39386
Aduk	FBgn0037679	3R	9332064	9334714	2650	-	-0.142323	4.75931	-2.5193	0.014954	0.226623	-3.39463
CG10795	FBgn0034626	2R	21383227	21384391	1164	-	-0.165171	3.36437	-2.41111	0.0195666	0.245549	-3.39708
CG33107	FBgn0053107	3R	22583352	22584718	1366	-	0.198405	3.60324	2.42474	0.0189221	0.244406	-3.39792
CG1998	FBgn0030485	X	13409369	13413074	3705	-	0.297866	3.39881	2.41344	0.019455	0.245448	-3.39989
Arfip	FBgn0037884	3R	11232429	11235013	2584	-	-0.172105	4.41192	-2.49187	0.0160191	0.231325	-3.40113
CG8839	FBgn0033717	2R	12339610	12344617	5007	-	0.166839	6.82427	2.59852	0.012228	0.213692	-3.40155
dnd	FBgn0038916	3R	21885676	21887355	1679	-	0.294641	2.38574	2.32554	0.0240814	0.262742	-3.40247
kat80	FBgn0040207	X	16267007	16276180	9173	-	-0.130584	6.72389	-2.59731	0.0122661	0.213827	-3.40459
Hrs	FBgn0031450	2L	2739986	2743377	3391	+	-0.124467	6.0677	-2.58317	0.012718	0.217213	-3.40461
CG5973	FBgn0031914	2L	7437492	7445882	8390	+	0.290032	6.63644	2.59454	0.0123534	0.214056	-3.40661
Epg5	FBgn0038651	3R	18750436	18758873	8437	-	-0.164644	7.18585	-2.59589	0.0123107	0.214056	-3.40927
CG6805	FBgn0034179	2R	17005451	17007501	2050	+	0.235031	4.72222	2.50481	0.0155085	0.229221	-3.41298
CG31886	FBgn0032079	2L	8953481	8959051	5570	-	0.211717	5.20723	2.53579	0.0143447	0.225098	-3.41723
CG15202	FBgn0030271	X	11142541	11143755	1214	+	0.384401	2.4693	2.32616	0.024046	0.262742	-3.41848
CG10809	FBgn0036052	3L	9857383	9859889	2506	-	-0.171453	4.15736	-2.46075	0.0173107	0.236784	-3.42186
LanB1	FBgn0261800	2L	7811438	7820771	9333	+	0.295702	7.31072	2.58963	0.0125096	0.215533	-3.42211
alpha-Est5	FBgn0261393	3R	7533496	7536390	2894	-	0.269813	5.40464	2.54177	0.0141295	0.223454	-3.42257
spas	FBgn0039141	3R	24038215	24042982	4767	+	-0.165847	6.25012	-2.58064	0.0128002	0.217814	-3.42265
CG12155	FBgn0029957	X	7728755	7731729	2974	+	-0.117464	4.83468	-2.5138	0.0151623	0.227532	-3.42436
CG15356	FBgn0031377	2L	1975463	1980755	5292	-	-0.203832	6.15029	-2.57632	0.0129422	0.217876	-3.42503
otu	FBgn0003023	X	8485008	8489535	4527	-	-0.177796	8.51524	-2.57927	0.0128452	0.217876	-3.42744
rno	FBgn0035106	3L	187207	199762	12555	-	-0.256563	7.59098	-2.58543	0.0126446	0.216357	-3.42815
Oscillin	FBgn0031717	2L	5547086	5549614	2528	+	0.28196	3.8877	2.43498	0.0184506	0.241909	-3.42828
CG15111	FBgn0034419	2R	19137372	19141034	3662	+	0.111213	5.39676	2.54508	0.0140116	0.223454	-3.43
Kap3	FBgn0028421	X	11334187	11340084	5897	-	-0.193466	6.46849	-2.5817	0.0127658	0.217629	-3.431
Irbp	FBgn0011774	3R	11410047	11412440	2393	+	-0.2546	5.49976	-2.54804	0.0139069	0.223454	-3.43136
Amy-d	FBgn0000078	2R	17124764	17126369	1605	+	1.1994	7.06308	2.57751	0.0129029	0.217876	-3.43502
grnd	FBgn0032682	2L	18485417	18488021	2604	+	0.292164	2.31516	2.30168	0.0254968	0.269271	-3.43643
CG10345	FBgn0027562	3R	16597073	16604861	7788	-	0.40523	4.83565	2.50195	0.0156202	0.229221	-3.4408
CG33306	FBgn0053306	2L	13842888	13843742	854	-	1.21241	4.21405	2.41656	0.0193066	0.245448	-3.44592
CG32751	FBgn0052751	X	6196580	6198654	2074	-	-1.55378	3.642	-2.40419	0.019901	0.247357	-3.44606
zfh1	FBgn0004606	3R	30765926	30789202	23276	+	-0.209088	5.3097	-2.53218	0.0144762	0.22533	-3.44626
Stat92E	FBgn0016917	3R	20535323	20552311	16988	-	-0.129604	8.01817	-2.57423	0.0130115	0.217876	-3.44777
fwd	FBgn0004373	3L	305393	319884	14491	-	-0.146715	7.9848	-2.57341	0.0130387	0.217876	-3.44978
blp	FBgn0038387	3R	15933847	15934940	1093	+	-0.185213	4.45079	-2.47473	0.0167194	0.233087	-3.44984
ena	FBgn0000578	2R	19141632	19163705	22073	+	-0.149727	5.34044	-2.52963	0.0145695	0.22533	-3.45547
capt	FBgn0261458	2L	1151678	1158262	6584	-	-0.1105	7.47284	-2.5741	0.0130155	0.217876	-3.45595
Pcd	FBgn0024841	3R	29723163	29724226	1063	+	-0.213042	5.81166	-2.54998	0.0138386	0.223454	-3.4574
CG4335	FBgn0038795	3R	20406615	20407871	1256	-	0.557711	3.1996	2.36119	0.0220982	0.256816	-3.45899
CG9220	FBgn0030662	X	15585289	15593534	8245	-	0.284873	3.96811	2.42819	0.0187619	0.243471	-3.45955
CG14692	FBgn0037836	3R	10794058	10803955	9897	-	0.365798	2.29206	2.29057	0.0261805	0.271144	-3.46128
CG17110	FBgn0039050	3R	23091724	23095441	3717	+	0.456465	2.9245	2.32589	0.0240611	0.262742	-3.4626
CG17189	FBgn0039485	3R	27101406	27102917	1511	+	0.532952	3.85625	2.41183	0.0195321	0.245448	-3.46329
Gagr	FBgn0036627	3L	16394586	16396880	2294	+	0.33901	1.61881	2.24628	0.0290711	0.276324	-3.46978
Obp99a	FBgn0039678	3R	29671657	29672334	677	+	1.27552	6.03967	2.54087	0.0141617	0.223454	-3.47373
tinc	FBgn0261649	3R	17811541	17872507	60966	+	0.441505	3.16832	2.35533	0.0224139	0.258214	-3.47473
CG42362	FBgn0259708	2R	21664126	21666108	1982	+	0.261098	2.54891	2.29853	0.0256887	0.270724	-3.47993
Hph	FBgn0264785	3R	5257037	5269507	12470	+	-0.147938	6.61419	-2.56157	0.0134375	0.221742	-3.48234
CG5466	FBgn0038815	3R	20617883	20621269	3386	+	0.293796	3.51765	2.3664	0.0218209	0.255843	-3.48477
sina	FBgn0003410	3L	16853751	16858712	4961	+	-0.200605	5.16424	-2.50557	0.015479	0.229221	-3.48578
Uba1	FBgn0023143	2R	9688289	9693328	5039	-	-0.132796	9.56186	-2.5407	0.0141677	0.223454	-3.48812
Cubn	FBgn0052702	X	9558665	9571308	12643	-	0.318371	5.75095	2.53175	0.0144917	0.22533	-3.48919
mthl9	FBgn0035131	3L	329822	332309	2487	-	0.462051	2.00451	2.25554	0.0284438	0.276324	-3.48939
CG32365	FBgn0052365	3L	7869042	7894814	25772	+	-0.260494	5.17218	-2.5029	0.0155829	0.229221	-3.49266
CG14153	FBgn0036094	3L	10643528	10644615	1087	+	0.513771	1.90089	2.24971	0.0288373	0.276324	-3.49483
Lsd-1	FBgn0039114	3R	23763857	23766662	2805	+	0.691326	7.09112	2.55671	0.0136044	0.223187	-3.49484
CG12084	FBgn0043458	3L	1490951	1496643	5692	-	-0.0973606	6.15172	-2.54449	0.0140324	0.223454	-3.49876
zyd	FBgn0265767	X	23022898	23035550	12652	+	-0.536019	6.19136	-2.54204	0.0141198	0.223454	-3.4991
CG5757	FBgn0034299	2R	18093723	18094900	1177	-	-0.187232	5.66486	-2.52589	0.0147078	0.22533	-3.49963
Gpdh	FBgn0001128	2L	5943643	5948968	5325	+	0.35311	9.17944	2.53925	0.0142199	0.223898	-3.50139
CheB42b	FBgn0066293	2R	6943096	6943995	899	-	1.05455	1.08689	2.21928	0.030969	0.282063	-3.50819
Pp2A-29B	FBgn0260439	2L	8366038	8370090	4052	+	-0.0858972	8.29648	-2.54547	0.0139976	0.223454	-3.50823
CG43055	FBgn0262357	2L	4411155	4411824	669	+	2.02899	2.88687	2.25576	0.0284292	0.276324	-3.51039
CG14527	FBgn0039613	3R	28880792	28882945	2153	+	1.97845	0.290532	2.41593	0.0193364	0.245448	-3.51044
CG34236	FBgn0085265	2R	13604495	13605655	1160	-	0.559807	1.61136	2.21749	0.0310981	0.282096	-3.51358
Dnz1	FBgn0027453	2L	10854435	10856644	2209	-	-0.158354	4.6678	-2.45973	0.0173547	0.237036	-3.51369
arr	FBgn0000119	2R	13453640	13483229	29589	-	0.188927	5.35944	2.50376	0.0155493	0.229221	-3.51676
Tnpo	FBgn0024921	3L	6193480	6200385	6905	+	-0.231949	7.38836	-2.54687	0.0139482	0.223454	-3.51803
CG32642	FBgn0052642	X	12959220	12960790	1570	+	1.37011	5.13198	2.45686	0.0174786	0.238027	-3.52139
CG5009	FBgn0027572	2R	17760940	17764541	3601	+	0.229393	6.4747	2.54112	0.0141528	0.223454	-3.52228
CG8306	FBgn0034142	2R	16589518	16594646	5128	-	0.28902	5.84233	2.52069	0.0149015	0.226551	-3.52299
spel1	FBgn0015546	2L	14362069	14366840	4771	+	-0.176119	5.99745	-2.52814	0.0146247	0.22533	-3.52317
FBXO11	FBgn0037760	3R	9803486	9809368	5882	-	-0.241178	7.17321	-2.54457	0.0140298	0.223454	-3.52542
Ugt35a	FBgn0026315	3R	11170817	11172664	1847	-	0.298724	5.34188	2.49819	0.015768	0.230287	-3.52825
CG5850	FBgn0032172	2L	9959248	9963949	4701	-	-0.107317	6.13827	-2.5309	0.014523	0.22533	-3.52841
CG9568	FBgn0032087	2L	9010583	9011358	775	+	0.627411	5.17619	2.47739	0.0166089	0.233087	-3.53612
Tehao	FBgn0026760	2L	13435622	13439930	4308	+	0.330346	2.43034	2.25688	0.0283541	0.276324	-3.53617
CG10505	FBgn0034612	2R	21285248	21290343	5095	-	0.471254	3.32559	2.32929	0.023866	0.262742	-3.53635
CG33096	FBgn0053096	3R	25097672	25102146	4474	+	-0.195239	5.97933	-2.52268	0.0148273	0.225793	-3.53641
fs(1)Yb	FBgn0000928	X	2720468	2724158	3690	+	0.373245	2.19531	2.23691	0.0297174	0.278665	-3.53728
Cyp311a1	FBgn0030367	X	12029754	12031465	1711	-	0.499817	3.38855	2.32615	0.0240463	0.262742	-3.53773
PGRP-LA	FBgn0035975	3L	9334332	9338336	4004	+	0.296139	3.76448	2.37337	0.0214544	0.254443	-3.53847
pbl	FBgn0003041	3L	7896109	7911954	15845	-	-0.186736	7.18735	-2.53767	0.0142767	0.22441	-3.54071
mus81	FBgn0040347	X	941075	943229	2154	+	-0.357271	4.79249	-2.45048	0.0177573	0.23971	-3.54547
CG30411	FBgn0050411	2R	23415939	23417238	1299	+	0.295567	2.80947	2.28282	0.0266665	0.271144	-3.54939
Cad87A	FBgn0037963	3R	11893512	11949129	55617	-	-0.211366	6.76366	-2.53158	0.0144981	0.22533	-3.55263
CG32280	FBgn0052280	3L	3165181	3169080	3899	+	0.295737	3.69559	2.36178	0.0220662	0.256766	-3.55459
CG15706	FBgn0034093	2R	16223218	16230680	7462	-	0.168829	4.73948	2.44437	0.0180279	0.240487	-3.55484
CG10178	FBgn0032684	2L	18509560	18513512	3952	+	0.273439	5.30882	2.47904	0.016541	0.233087	-3.55511
ECSIT	FBgn0028436	3R	5856585	5857914	1329	+	-0.116579	4.34127	-2.41418	0.0194196	0.245448	-3.55896
CG32163	FBgn0052163	3L	16587157	16588143	986	+	0.191597	3.37294	2.32278	0.0242417	0.263253	-3.56366
Lectin-galC1	FBgn0016675	2L	19417447	19418274	827	+	0.607215	5.13151	2.47246	0.0168142	0.233087	-3.56386
CG4174	FBgn0036793	3L	18600150	18617943	17793	-	-0.407211	2.5266	-2.24342	0.029267	0.277048	-3.56438
g	FBgn0001087	X	13727204	13736278	9074	-	-0.169354	7.02968	-2.52726	0.0146571	0.22533	-3.56506
Drep1	FBgn0024732	2R	12044612	12050172	5560	+	-0.224331	5.57156	-2.49194	0.0160163	0.231325	-3.56536
CG30466	FBgn0050466	2R	15568960	15573170	4210	+	0.300702	2.51322	2.24788	0.0289616	0.276324	-3.5693
l(2)k05819	FBgn0022153	2L	4394196	4400487	6291	+	-0.139842	7.14206	-2.5249	0.0147445	0.22533	-3.57012
Svil	FBgn0266696	3L	2377655	2499226	121571	+	-0.0939136	8.84927	-2.51284	0.015199	0.227715	-3.57023
CG9686	FBgn0030158	X	9879870	9880535	665	+	0.262916	3.96131	2.37336	0.0214551	0.254443	-3.57335
CG3309	FBgn0029756	X	5326675	5329347	2672	-	-0.182968	4.9677	-2.45361	0.01762	0.239557	-3.57411
CG8417	FBgn0037744	3R	9759622	9761208	1586	+	0.213829	5.91867	2.50067	0.0156703	0.229221	-3.57648
Npc2e	FBgn0051410	3R	10053332	10054348	1016	+	0.992197	1.91821	2.18633	0.0334324	0.285359	-3.5771
MFS15	FBgn0034392	2R	18794618	18796678	2060	-	0.182932	4.92584	2.44989	0.0177834	0.239714	-3.57722
CAH1	FBgn0027844	2L	13803626	13809994	6368	+	0.352648	6.01488	2.50087	0.0156622	0.229221	-3.57843
CG33108	FBgn0053108	3R	23995659	23997544	1885	+	0.304323	2.27822	2.22467	0.030581	0.281651	-3.57931
CG8043	FBgn0037610	3R	8676915	8678233	1318	+	-0.135211	4.30917	-2.398	0.0202049	0.248845	-3.58165
CG14291	FBgn0038660	3R	18911053	18912922	1869	-	-0.527496	2.0366	-2.21874	0.0310079	0.282063	-3.58188
Femcoat	FBgn0041252	X	4241887	4242826	939	-	1.61589	5.03796	2.41228	0.0195106	0.245448	-3.58221
Spn77Ba	FBgn0262057	3L	20317190	20320116	2926	+	0.271165	5.11065	2.45797	0.0174306	0.237723	-3.5823
Irk2	FBgn0039081	3R	23513617	23519445	5828	-	0.318022	5.70854	2.48894	0.0161369	0.231325	-3.58379
PpD3	FBgn0005777	3R	9747875	9751094	3219	+	-0.157355	7.05299	-2.51822	0.0149944	0.226623	-3.58473
CG11852	FBgn0039297	3R	25237614	25238895	1281	+	0.379882	3.66535	2.33414	0.0235892	0.261996	-3.58474
CG13876	FBgn0035109	3L	206134	207527	1393	+	0.344101	3.13806	2.2972	0.0257702	0.271125	-3.58623
mthl14	FBgn0052476	3L	247491	250305	2814	+	0.333356	3.81199	2.35006	0.022701	0.259126	-3.58637
CG1461	FBgn0030558	X	14261223	14265379	4156	+	0.482352	6.4834	2.50789	0.015389	0.229221	-3.5898
CG15865	FBgn0015336	X	16660898	16664455	3557	-	0.496065	2.85636	2.26335	0.0279248	0.275712	-3.59154
btsz	FBgn0266756	3R	14804092	14875488	71396	-	0.293849	6.9117	2.51467	0.0151292	0.227532	-3.59188
blot	FBgn0027660	3L	17396031	17421514	25483	-	-0.253669	7.05877	-2.5144	0.0151394	0.227532	-3.59318
Mkp3	FBgn0036844	3L	19066155	19086426	20271	-	-0.213325	5.64328	-2.48224	0.0164092	0.231815	-3.5963
CHMP2B	FBgn0035589	3L	5139619	5140473	854	+	-0.148462	4.45194	-2.40413	0.0199042	0.247357	-3.59742
Traf6	FBgn0265464	X	8154599	8157386	2787	-	-0.15282	4.09181	-2.36942	0.0216615	0.255162	-3.60167
Set2	FBgn0030486	X	13413242	13421024	7782	+	-0.156175	7.86416	-2.50582	0.0154693	0.229221	-3.60317
Coop	FBgn0263240	2R	7490836	7492589	1753	-	0.245028	3.51608	2.31854	0.0244894	0.264422	-3.60483
CG4377	FBgn0034664	2R	21835448	21836357	909	-	0.755621	5.46351	2.44625	0.0179441	0.240487	-3.60493
PIG-Wa	FBgn0031422	2L	2383202	2384747	1545	+	-0.412126	2.8675	-2.25197	0.0286842	0.276324	-3.60525
RpS15Ab	FBgn0033555	2R	10821676	10822399	723	+	0.241404	4.89863	2.43729	0.0183457	0.24133	-3.60587
CG34215	FBgn0085244	2R	6831296	6831793	497	-	0.690797	1.89414	2.16941	0.034764	0.288583	-3.60693
CG6254	FBgn0037794	3R	10159144	10161331	2187	-	-0.187066	4.88275	-2.43263	0.0185582	0.241909	-3.6085
Nep1	FBgn0029843	X	6091205	6103971	12766	+	0.305146	4.05898	2.36905	0.0216808	0.255162	-3.60857
Cyp305a1	FBgn0036910	3L	19810403	19813339	2936	-	0.304256	4.31889	2.38042	0.0210901	0.252106	-3.60927
Atx2	FBgn0041188	3R	15408423	15417277	8854	+	-0.192882	6.81844	-2.50642	0.0154458	0.229221	-3.60987
psidin	FBgn0243511	3R	20021704	20026482	4778	+	-0.131464	6.4647	-2.50167	0.0156308	0.229221	-3.61099
oaf	FBgn0011818	2L	2492955	2498846	5891	+	-0.159938	5.96004	-2.48531	0.0162842	0.231325	-3.6142
Tnks	FBgn0027508	3R	25653091	25661286	8195	-	-0.136643	6.06836	-2.4894	0.0161184	0.231325	-3.61548
CG33127	FBgn0053127	2L	322101	323091	990	+	0.381834	5.75154	2.47267	0.0168055	0.233087	-3.61634
Blm	FBgn0002906	3R	11736810	11741783	4973	-	-0.317771	6.39719	-2.49693	0.0158178	0.230287	-3.6166
Sema1b	FBgn0016059	2R	17672839	17683499	10660	-	-0.125866	7.57044	-2.50112	0.0156525	0.229221	-3.61797
Jon99Ciii	FBgn0003357	3R	29922216	29923455	1239	+	0.831119	8.88731	2.48925	0.0161244	0.231325	-3.61871
CG30480	FBgn0050480	2R	14674606	14678136	3530	-	0.399032	2.69849	2.22832	0.0303214	0.280466	-3.61935
CG15744	FBgn0030466	X	13288051	13294433	6382	+	-0.156226	5.58482	-2.4681	0.0169976	0.234229	-3.61987
Fas2	FBgn0000635	X	4132887	4206093	73206	-	0.262351	6.08128	2.48658	0.0162324	0.231325	-3.6203
CG46339	FBgn0285963	3R	26915761	26945309	29548	+	0.286673	5.73797	2.47369	0.0167627	0.233087	-3.6204
hui	FBgn0033968	2R	14808419	14809931	1512	+	0.313701	3.2445	2.28925	0.0262625	0.271144	-3.62425
CG31908	FBgn0051908	2L	7024829	7027389	2560	-	-0.111375	5.88974	-2.47841	0.0165668	0.233087	-3.62461
Utx	FBgn0260749	2L	10272325	10278811	6486	-	-0.18829	6.8578	-2.49602	0.0158539	0.230287	-3.63384
Tango2	FBgn0030503	X	13616989	13619207	2218	+	0.180954	4.72041	2.40317	0.0199508	0.247357	-3.63758
CG5011	FBgn0040723	2L	1200671	1201220	549	+	0.401682	4.43504	2.37699	0.0212666	0.253179	-3.63846
PIG-Z	FBgn0266438	2R	24411870	24415295	3425	+	-0.188681	4.42705	-2.38264	0.0209763	0.252051	-3.63906
CG31826	FBgn0051826	2L	15771263	15773113	1850	-	0.299716	2.69222	2.21857	0.0310198	0.282063	-3.64214
CG3184	FBgn0029892	X	6687596	6688774	1178	-	0.141253	3.85925	2.32854	0.0239087	0.262742	-3.64463
CG10602	FBgn0032721	2L	18855126	18859248	4122	-	-0.194521	7.84793	-2.48721	0.016207	0.231325	-3.64533
rpk	FBgn0022981	3R	4645981	4648884	2903	+	-0.171703	7.13203	-2.49091	0.0160579	0.231325	-3.64548
ana	FBgn0011746	2R	9062295	9077554	15259	+	0.459496	3.52051	2.29696	0.0257852	0.271125	-3.64659
step	FBgn0086779	2L	21740041	21757466	17425	-	-0.150136	6.64052	-2.48852	0.016154	0.231325	-3.6468
Nup98-96	FBgn0039120	3R	23774225	23781621	7396	-	-0.18498	8.24886	-2.48296	0.0163797	0.231815	-3.64817
cwo	FBgn0259938	3R	10388258	10400752	12494	+	0.150114	6.09217	2.47395	0.0167518	0.233087	-3.64892
CG8834	FBgn0033733	2R	12420475	12422535	2060	-	0.54749	6.98851	2.48521	0.0162881	0.231325	-3.65156
gpp	FBgn0264495	3R	6406855	6449274	42419	+	-0.187245	8.03501	-2.48211	0.0164146	0.231815	-3.65318
Dhc93AB	FBgn0013812	3R	21024580	21042499	17919	-	0.362244	3.30922	2.27647	0.0270714	0.27203	-3.65367
Dpy-30L1	FBgn0032293	2L	10732653	10733307	654	+	-0.155115	3.92403	-2.33147	0.0237412	0.26274	-3.65376
CG1889	FBgn0030164	X	9965241	9966959	1718	+	0.381562	3.48155	2.28849	0.0263099	0.271144	-3.65429
CG1815	FBgn0039863	3R	31669465	31677971	8506	+	-0.197655	6.84748	-2.48658	0.0162323	0.231325	-3.65482
l(3)72Dp	FBgn0263607	3L	16234140	16236999	2859	+	0.23446	3.83955	2.32403	0.0241692	0.263082	-3.65506
CG43774	FBgn0264296	2L	4008653	4009090	437	+	0.535384	4.18017	2.34101	0.0232019	0.260502	-3.65522
LBR	FBgn0034657	2R	21720495	21724055	3560	+	-0.2432	5.4814	-2.44668	0.017925	0.240487	-3.65596
CG6435	FBgn0034165	2R	16873772	16874977	1205	+	0.501736	2.59359	2.20039	0.0323612	0.283474	-3.65683
lqfR	FBgn0261279	3R	22411301	22419051	7750	+	-0.102822	7.18306	-2.48549	0.0162766	0.231325	-3.65771
CG42511	FBgn0260237	3R	9404385	9407857	3472	+	-0.167879	2.23154	-2.17819	0.0340673	0.286664	-3.65832
CG33054	FBgn0053054	3L	21197411	21202882	5471	-	-0.309302	3.61997	-2.30155	0.0255045	0.269271	-3.65852
rin	FBgn0015778	3R	13647004	13654527	7523	+	-0.14295	8.51819	-2.47413	0.0167445	0.233087	-3.66281
Ge-1	FBgn0283682	2L	11095150	11100888	5738	-	-0.165131	7.31013	-2.48192	0.0164225	0.231815	-3.66413
CG7194	FBgn0035868	3L	8302364	8304059	1695	-	0.707057	3.06371	2.24608	0.0290843	0.276324	-3.66641
asf1	FBgn0029094	3L	19618894	19620398	1504	+	-0.253733	5.79782	-2.45309	0.0176428	0.239557	-3.66778
Tsp42El	FBgn0033134	2R	7045769	7048538	2769	+	0.294958	4.00567	2.32675	0.024012	0.262742	-3.67233
Pmi	FBgn0044419	3L	5780051	5784685	4634	+	-0.165301	5.04739	-2.41506	0.0193778	0.245448	-3.67411
CG8490	FBgn0033715	2R	12335316	12336205	889	+	-0.339267	4.48819	-2.36483	0.0219042	0.255843	-3.67957
CG1544	FBgn0039827	3R	31196916	31203722	6806	+	0.688606	4.07569	2.31065	0.024956	0.266391	-3.68436
CG4849	FBgn0039566	3R	27963415	27966958	3543	+	-0.129647	6.55199	-2.46968	0.0169311	0.233784	-3.68504
CG7544	FBgn0033994	2R	15147860	15149709	1849	+	-0.328507	3.62716	-2.29104	0.0261507	0.271144	-3.68545
nuf	FBgn0013718	3L	14190870	14233250	42380	+	-0.0877517	6.95792	-2.47278	0.016801	0.233087	-3.68618
nocte	FBgn0261710	X	10461865	10474675	12810	-	-0.161883	8.55173	-2.46272	0.0172262	0.236325	-3.68698
CG12034	FBgn0035421	3L	3219156	3220925	1769	+	-0.145473	5.69423	-2.43908	0.0182649	0.240951	-3.69346
NaPi-T	FBgn0016684	2R	14842720	14845874	3154	-	0.365117	5.77102	2.43794	0.0183164	0.241288	-3.69392
CG14285	FBgn0038674	3R	19025099	19026203	1104	+	-0.320521	2.12677	-2.15747	0.0357309	0.291674	-3.69413
CG32495	FBgn0052495	X	17899702	17906025	6323	+	0.299835	5.88463	2.4396	0.0182413	0.240951	-3.69421
GSS	FBgn0030882	X	17889547	17898603	9056	+	0.299835	5.88463	2.4396	0.0182413	0.240951	-3.69421
trc	FBgn0003744	3L	19830864	19834304	3440	-	-0.109942	6.36226	-2.46184	0.017264	0.236494	-3.69541
CG15912	FBgn0029712	X	4549070	4549957	887	+	-0.276149	1.62205	-2.11368	0.0394827	0.302161	-3.69542
CG43740	FBgn0263997	X	10333652	10347794	14142	+	0.331116	1.71366	2.13016	0.0380325	0.299163	-3.69555
Taf4	FBgn0010280	3L	16113212	16121651	8439	+	-0.163323	7.34806	-2.46699	0.0170445	0.234527	-3.69655
CG4078	FBgn0029798	X	5747747	5752077	4330	+	-0.232503	5.35123	-2.42021	0.019134	0.245448	-3.6975
raptor	FBgn0029840	X	6082634	6090201	7567	-	-0.142029	6.72399	-2.46452	0.0171496	0.235622	-3.70135
CG14968	FBgn0035431	3L	3299336	3303112	3776	-	0.293491	3.00999	2.22	0.0309169	0.282063	-3.7019
Rae1	FBgn0034646	2R	21658770	21660007	1237	-	-0.171506	5.93916	-2.44486	0.0180058	0.240487	-3.70463
unc-5	FBgn0034013	2R	15340472	15368300	27828	+	0.327746	2.51086	2.17161	0.0345881	0.288462	-3.7076
CG43333	FBgn0263038	2L	14163508	14180686	17178	-	-1.63757	3.81625	-2.27304	0.0272925	0.273043	-3.71105
CG42353	FBgn0259699	X	16093059	16104946	11887	-	0.236616	5.48433	2.41984	0.0191517	0.245448	-3.71319
CG32698	FBgn0052698	X	9783223	9855449	72226	+	0.640398	2.7215	2.20036	0.0323631	0.283474	-3.7149
CG42372	FBgn0259718	2R	16291453	16292269	816	+	0.215747	1.99082	2.12952	0.0380876	0.299343	-3.71496
mia	FBgn0014342	3R	5548115	5551168	3053	-	0.44662	1.85424	2.10276	0.0404707	0.302795	-3.71618
dhd	FBgn0011761	X	5312171	5313125	954	+	-0.320489	10.059	-2.428	0.0187709	0.243471	-3.7201
Ppt1	FBgn0030057	X	8688627	8690227	1600	-	0.145543	4.51102	2.35354	0.022511	0.258695	-3.72012
CG42521	FBgn0260396	3L	10623066	10623576	510	-	0.343779	4.36132	2.33414	0.023589	0.261996	-3.72047
CG8858	FBgn0033698	2R	12192374	12198854	6480	-	-0.113202	6.79345	-2.4525	0.0176685	0.239557	-3.72894
wb	FBgn0261563	2L	14263027	14328262	65235	+	0.311918	4.58283	2.34938	0.0227382	0.259126	-3.73061
CG7009	FBgn0038861	3R	21132734	21133881	1147	-	0.236181	3.87371	2.28707	0.0263991	0.271144	-3.73119
CG33052	FBgn0053052	3L	17427305	17428836	1531	-	-0.159288	4.83895	-2.37031	0.0216146	0.25503	-3.7312
Irk3	FBgn0032706	2L	18711071	18713748	2677	-	0.278601	5.0407	2.38349	0.020933	0.252051	-3.73214
CG34039	FBgn0054039	3L	14560000	14562613	2613	+	-0.169586	3.925	-2.29147	0.0261244	0.271144	-3.73221
AnxB11	FBgn0030749	X	16416958	16422265	5307	-	0.129412	5.38948	2.40597	0.0198144	0.247209	-3.73269
cnn	FBgn0013765	2R	13439314	13450475	11161	-	-0.149023	7.07424	-2.45085	0.0177408	0.23971	-3.73413
CG6041	FBgn0029826	X	5948160	5950208	2048	+	0.387851	3.14862	2.20966	0.0316711	0.283474	-3.73709
mew	FBgn0004456	X	13214409	13258490	44081	-	0.232421	5.8871	2.42732	0.0188025	0.243539	-3.73922
Gk1	FBgn0025592	3L	202098	205844	3746	-	0.180113	6.54842	2.4432	0.01808	0.240487	-3.74128
CG40178	FBgn0058178	3L	25798441	26014112	215671	-	0.309612	6.18728	2.43175	0.0185984	0.241909	-3.74309
Eo	FBgn0030597	X	14916756	14918800	2044	-	0.585788	1.10622	2.06331	0.0442212	0.308648	-3.7434
GlnRS	FBgn0027090	3R	25263267	25265721	2454	-	-0.11689	7.37204	-2.44466	0.018015	0.240487	-3.74522
alphaSnap	FBgn0250791	3L	20313632	20316577	2945	+	0.101777	6.66232	2.44275	0.0181	0.240487	-3.74806
AP-1-2beta	FBgn0010380	X	19731004	19734581	3577	+	-0.0781404	7.30942	-2.4435	0.0180665	0.240487	-3.74871
CG45093	FBgn0266526	2R	7737019	7782637	45618	-	-0.199668	5.6871	-2.41195	0.0195262	0.245448	-3.75023
Wnt5	FBgn0010194	X	18501401	18505405	4004	-	-0.249914	4.57547	-2.33619	0.0234732	0.261996	-3.75031
Nost	FBgn0259734	X	9030205	9054575	24370	+	-0.239554	7.26935	-2.44199	0.018134	0.240593	-3.75146
CG14516	FBgn0039640	3R	29138662	29145787	7125	+	-0.23868	8.3221	-2.43372	0.018508	0.241909	-3.75455
CG10680	FBgn0032836	2L	19964136	19965702	1566	+	0.402847	6.82167	2.44022	0.0182136	0.240951	-3.75488
cup	FBgn0000392	2L	6663664	6674780	11116	+	-0.228485	9.01575	-2.42634	0.018848	0.243788	-3.75561
CG13204	FBgn0033627	2R	11366710	11370287	3577	+	-0.186226	3.18221	-2.20945	0.0316867	0.283474	-3.75664
CG17026	FBgn0036550	3L	15975368	15976428	1060	+	0.261894	3.35187	2.22806	0.0303402	0.280466	-3.75694
CG6345	FBgn0037816	3R	10414218	10416046	1828	-	0.186336	3.61685	2.25332	0.0285933	0.276324	-3.75793
CG14277	FBgn0032008	2L	8242486	8243426	940	+	0.287629	3.95672	2.28506	0.0265256	0.271144	-3.76121
CG7914	FBgn0030995	X	19192219	19193448	1229	-	-0.217783	2.05984	-2.1078	0.040012	0.302795	-3.7617
Cpr	FBgn0015623	2L	6338836	6346280	7444	+	0.207646	9.35806	2.41852	0.0192137	0.245448	-3.76234
Dpck	FBgn0037469	3R	7082182	7083251	1069	+	-0.241713	4.26311	-2.30802	0.0251137	0.266938	-3.76237
spoon	FBgn0263987	X	5412386	5420867	8481	-	-0.151183	8.0436	-2.43202	0.0185859	0.241909	-3.76298
Jabba	FBgn0259682	2R	18757074	18761082	4008	-	-0.192626	9.22954	-2.4201	0.0191392	0.245448	-3.76378
eIF4G2	FBgn0260634	3R	23808285	23819237	10952	-	-0.274521	7.20841	-2.43622	0.0183944	0.241628	-3.7648
mal	FBgn0002641	X	20429675	20433210	3535	+	-0.145033	5.70723	-2.40644	0.0197916	0.247209	-3.76489
Arpc3A	FBgn0038369	3R	15834648	15836021	1373	+	-0.105099	4.35919	-2.31467	0.0247173	0.26531	-3.76598
CG6425	FBgn0039449	3R	26715165	26717389	2224	-	-0.290253	3.6955	-2.25403	0.0285452	0.276324	-3.76748
CG16820	FBgn0032495	2L	13246232	13250189	3957	+	0.31287	2.88708	2.17919	0.033989	0.286664	-3.7675
CG14823	FBgn0035734	3L	7066314	7069463	3149	+	0.389064	3.11529	2.18856	0.0332608	0.285359	-3.76848
aux	FBgn0037218	3R	4211783	4227518	15735	+	-0.118981	6.94235	-2.43351	0.0185177	0.241909	-3.77182
PCID2	FBgn0036184	3L	11626441	11627715	1274	+	-0.161251	4.84161	-2.35249	0.0225679	0.259028	-3.77245
form3	FBgn0053556	3L	7094818	7123297	28479	+	0.277028	5.96738	2.41341	0.0194562	0.245448	-3.7729
CG8419	FBgn0031999	2L	8206171	8209637	3466	+	0.335486	1.48173	2.05567	0.0449808	0.310231	-3.77362
CAH2	FBgn0027843	3L	12177601	12183347	5746	+	0.320616	6.19161	2.41707	0.0192824	0.245448	-3.77541
firl	FBgn0032405	2L	12063457	12066775	3318	-	0.296831	2.79604	2.1699	0.0347243	0.288583	-3.77594
dob	FBgn0030607	X	15067007	15069091	2084	+	0.1667	5.57302	2.39294	0.0204562	0.249094	-3.78035
CG14880	FBgn0038422	3R	16360329	16368306	7977	-	0.543444	3.38051	2.20128	0.0322942	0.283474	-3.78262
CG31344	FBgn0051344	3R	15223378	15225329	1951	-	0.180227	4.38024	2.30682	0.0251855	0.266938	-3.78473
Not1	FBgn0085436	2R	9566146	9579007	12861	-	-0.133107	9.36857	-2.40561	0.0198322	0.247209	-3.79045
mei-38	FBgn0260986	X	1477063	1481420	4357	+	-0.296108	5.70929	-2.39505	0.020351	0.249094	-3.79102
CG11257	FBgn0034442	2R	19390128	19391900	1772	+	0.196161	3.36215	2.21099	0.0315732	0.283474	-3.79155
ADPS	FBgn0033983	2R	14929703	14934861	5158	-	0.28044	3.42002	2.21426	0.0313335	0.282672	-3.79309
Fer2LCH	FBgn0015221	3R	30387804	30390584	2780	+	0.223562	9.02333	2.40964	0.0196369	0.245766	-3.79334
alphaTub84B	FBgn0003884	3R	7086599	7088839	2240	+	-0.124999	10.2139	-2.39219	0.0204937	0.249094	-3.79361
Ent2	FBgn0263916	2L	6562325	6564709	2384	+	0.184681	6.50093	2.41855	0.0192125	0.245448	-3.79369
CG12194	FBgn0031636	2L	4838347	4841465	3118	+	0.261774	3.96452	2.26447	0.0278509	0.275656	-3.79554
CG17108	FBgn0032285	2L	10692940	10694103	1163	-	0.460794	7.47966	2.41964	0.0191608	0.245448	-3.79677
kappaTry	FBgn0043471	2R	11337797	11338733	936	-	0.430407	5.10193	2.35041	0.022682	0.259126	-3.79718
Wnt6	FBgn0031902	2L	7333714	7352542	18828	+	0.312256	1.91554	2.07738	0.0428499	0.306155	-3.79719
Ir47a	FBgn0033515	2R	10377128	10380109	2981	-	0.79877	0.895937	2.02647	0.0479914	0.317909	-3.79856
CG3588	FBgn0025643	X	2919770	2924426	4656	+	0.306695	4.29587	2.2936	0.0259919	0.271144	-3.80356
lola	FBgn0283521	2R	10481894	10543291	61397	-	-0.191827	9.59916	-2.39574	0.0203166	0.249094	-3.80415
CG14495	FBgn0034293	2R	18048804	18049922	1118	-	0.514962	2.58066	2.12232	0.038716	0.300714	-3.80503
CG6071	FBgn0036186	3L	11642906	11646033	3127	-	-0.680875	1.87867	-2.07894	0.0427005	0.306155	-3.80548
CG17919	FBgn0037433	3R	6344029	6345087	1058	+	0.299916	4.9403	2.34443	0.0230114	0.259636	-3.80568
CG43322	FBgn0263027	2L	7013396	7014737	1341	+	-0.149837	3.20239	-2.19132	0.0330486	0.285359	-3.80586
CG32551	FBgn0052551	X	18438868	18439260	392	+	0.314231	1.725	2.06506	0.0440484	0.308648	-3.80783
CG3065	FBgn0034946	2R	23970305	23972233	1928	+	-0.151525	4.9516	-2.34157	0.0231707	0.260467	-3.80934
CG4558	FBgn0029914	X	6849770	6851884	2114	+	-0.163541	4.5248	-2.30711	0.0251683	0.266938	-3.80937
CG4050	FBgn0020312	2R	21123735	21128510	4775	-	-0.206709	5.86075	-2.39319	0.0204435	0.249094	-3.81012
Hmt-1	FBgn0038376	3R	15853868	15857470	3602	-	-0.0926276	7.19689	-2.41499	0.0193812	0.245448	-3.8116
CG3209	FBgn0034971	2R	24068757	24073552	4795	+	0.144583	7.43473	2.41371	0.019442	0.245448	-3.8117
EndoU	FBgn0038381	3R	15908398	15910367	1969	+	-0.218021	5.0124	-2.34441	0.0230128	0.259636	-3.81208
CG9667	FBgn0037550	3R	8125290	8126357	1067	-	0.206309	4.19337	2.2778	0.0269864	0.27203	-3.81302
CG3376	FBgn0034997	2R	24258013	24265213	7200	+	-0.245532	6.17791	-2.39923	0.0201439	0.248755	-3.81374
betaggt-II	FBgn0028970	2L	2879112	2880708	1596	+	0.18655	4.57781	2.30756	0.0251411	0.266938	-3.8157
CG6967	FBgn0034187	2R	17062775	17066546	3771	+	-0.310538	6.70356	-2.40973	0.0196327	0.245766	-3.81812
AttC	FBgn0041579	2R	13393705	13394667	962	+	1.2551	1.82148	2.02437	0.0482153	0.318482	-3.8188
Eglp4	FBgn0034885	2R	23607592	23614710	7118	-	0.314164	5.83392	2.38304	0.0209558	0.252051	-3.81959
CG5734	FBgn0032191	2L	10204757	10206961	2204	-	-0.122045	5.77051	-2.38201	0.0210088	0.252051	-3.82326
sli	FBgn0264089	2R	15869495	15922118	52623	-	0.314601	5.44392	2.36549	0.0218692	0.255843	-3.8254
CG9967	FBgn0031413	2L	2308761	2357356	48595	-	-0.184951	3.21402	-2.17592	0.0342463	0.286749	-3.8304
Cyp6a22	FBgn0013773	2R	14871366	14873705	2339	+	-0.477764	5.70543	-2.3717	0.0215418	0.254509	-3.83263
Spt20	FBgn0036374	3L	13502707	13511541	8834	+	-0.227541	6.71559	-2.40328	0.0199453	0.247357	-3.83382
CG10570	FBgn0040992	2L	18808694	18811252	2558	-	0.295181	6.74576	2.4024	0.0199883	0.247491	-3.83485
CG34261	FBgn0085290	3L	21196831	21197738	907	+	-0.307566	3.44998	-2.19609	0.0326854	0.284624	-3.83488
egr	FBgn0033483	2R	10078366	10084210	5844	+	0.459923	3.96916	2.2358	0.0297947	0.279108	-3.84378
CG15784	FBgn0029766	X	5429571	5432526	2955	+	0.466631	6.53356	2.38603	0.0208039	0.251757	-3.84531
Br140	FBgn0033155	2R	7272275	7278101	5826	-	-0.227344	7.06371	-2.39933	0.0201392	0.248755	-3.84535
Ncoa6	FBgn0031698	2L	5315290	5326683	11393	-	-0.214843	7.28707	-2.39867	0.0201718	0.248767	-3.84574
CG8223	FBgn0037624	3R	8747798	8754104	6306	+	-0.21505	7.9719	-2.39328	0.0204392	0.249094	-3.84754
CG16700	FBgn0030816	X	17091854	17098488	6634	+	0.229469	5.24014	2.34253	0.0231172	0.260382	-3.85149
CG10631	FBgn0032817	2L	19742817	19756904	14087	-	-0.160049	6.99275	-2.39572	0.0203174	0.249094	-3.85352
CG6927	FBgn0029733	X	4906900	4908821	1921	+	-0.294035	7.2673	-2.39446	0.0203803	0.249094	-3.85378
CG3164	FBgn0025683	2L	122624	130791	8167	-	0.224945	9.0767	2.37955	0.0211347	0.252257	-3.8554
bif	FBgn0014133	X	11678970	11694740	15770	+	-0.189836	8.70969	-2.38311	0.0209521	0.252051	-3.85563
CG13428	FBgn0034515	2R	20539512	20540448	936	-	0.279822	5.53234	2.35482	0.0224413	0.258214	-3.8591
aralar1	FBgn0028646	3R	30445635	30455867	10232	-	0.300957	7.28148	2.39235	0.0204853	0.249094	-3.85948
a6	FBgn0023130	X	1693615	1695889	2274	-	-0.150816	4.07599	-2.2457	0.0291103	0.276324	-3.85971
csw	FBgn0000382	X	2094234	2115701	21467	+	-0.098189	6.98408	-2.39301	0.0204526	0.249094	-3.85972
CG15152	FBgn0032665	2L	18114547	18115220	673	+	0.291709	3.5562	2.19117	0.0330604	0.285359	-3.86149
Ag5r	FBgn0015010	X	14784664	14786551	1887	-	0.400646	7.63491	2.38822	0.020693	0.250858	-3.86153
CG8837	FBgn0031520	2L	3320245	3323141	2896	+	0.365292	3.30565	2.16511	0.0351094	0.289427	-3.86637
RhoGAP71E	FBgn0036518	3L	15588860	15609125	20265	+	-0.173139	6.3777	-2.38032	0.0210949	0.252106	-3.87104
msl-1	FBgn0005617	2L	18683720	18688800	5080	-	-0.22837	7.36225	-2.38568	0.0208214	0.251757	-3.87267
CG7589	FBgn0036727	3L	17470127	17474517	4390	+	0.268865	4.14239	2.23782	0.0296544	0.278572	-3.87281
Taf12	FBgn0011290	3R	11678386	11679690	1304	-	-0.127863	5.07171	-2.31849	0.024492	0.264422	-3.87451
PlexA	FBgn0025741	4	1009895	1027101	17206	-	-0.171108	9.25316	-2.36755	0.0217599	0.255769	-3.8752
CG10492	FBgn0032748	2L	19054078	19058821	4743	+	-0.22662	6.62369	-2.38207	0.0210053	0.252051	-3.87659
skd	FBgn0003415	3L	20992814	21027434	34620	-	-0.18805	8.50424	-2.37168	0.0215429	0.254509	-3.88428
Dl	FBgn0000463	3R	19302731	19326217	23486	-	-0.281159	5.70067	-2.34994	0.0227078	0.259126	-3.8854
CG7724	FBgn0036698	3L	17055613	17058533	2920	+	0.346747	3.18594	2.13947	0.0372332	0.295857	-3.88649
Irc	FBgn0038465	3R	17002875	17007208	4333	+	0.215745	6.65794	2.37724	0.0212537	0.253179	-3.88773
smg	FBgn0016070	3L	8990317	8997989	7672	-	-0.296189	10.0968	-2.34873	0.0227738	0.259126	-3.88832
CG12236	FBgn0029822	X	5908135	5913079	4944	+	-0.215518	5.39216	-2.33174	0.0237254	0.26274	-3.89045
Vrp1	FBgn0243516	2R	22106107	22122562	16455	-	-0.108015	5.94347	-2.35655	0.0223476	0.258214	-3.89254
Lap1	FBgn0033984	2R	14935660	14940722	5062	+	-0.198717	5.79075	-2.34989	0.0227104	0.259126	-3.894
Zw	FBgn0004057	X	19667252	19672353	5101	+	0.300716	5.73377	2.34806	0.0228108	0.259126	-3.89416
CG31998	FBgn0051998	4	196675	205945	9270	-	-0.129799	7.68156	-2.37181	0.021536	0.254509	-3.89779
Nprl2	FBgn0030800	X	16882509	16884365	1856	-	-0.133078	4.76773	-2.28493	0.0265336	0.271144	-3.89808
CG4752	FBgn0034733	2R	22478379	22483054	4675	+	0.221212	6.33174	2.3652	0.0218845	0.255843	-3.89975
CG6388	FBgn0032430	2L	12428028	12430021	1993	+	0.176918	5.2796	2.31867	0.0244814	0.264422	-3.90346
CG15674	FBgn0034642	2R	21632007	21634362	2355	+	0.406275	3.65935	2.16892	0.0348027	0.288583	-3.9064
CG13309	FBgn0035933	3L	8810395	8811265	870	+	0.591547	5.0141	2.28751	0.0263711	0.271144	-3.90712
CG30424	FBgn0050424	2R	24965275	24967298	2023	-	0.283455	2.05212	2.01596	0.0491172	0.32101	-3.90777
CG10479	FBgn0035656	3L	5967545	5976007	8462	-	0.287918	3.69618	2.18199	0.0337694	0.286298	-3.90838
CG9717	FBgn0039789	3R	30584020	30587302	3282	-	0.339207	4.51422	2.2543	0.0285275	0.276324	-3.90859
CG10799	FBgn0033821	2R	13257886	13258477	591	+	0.671125	4.24781	2.21009	0.0316392	0.283474	-3.91066
CG4858	FBgn0037011	3L	20526576	20527910	1334	+	0.173443	4.93073	2.28917	0.0262673	0.271144	-3.9132
Fs(2)Ket	FBgn0262743	2L	20734609	20750941	16332	+	-0.222593	8.48776	-2.35843	0.0222465	0.25757	-3.91333
shf	FBgn0003390	X	6771463	6779659	8196	-	0.340269	3.50035	2.15133	0.0362373	0.293348	-3.91618
bcd	FBgn0000166	3R	6755842	6759466	3624	-	-0.31491	5.54124	-2.32602	0.0240539	0.262742	-3.9175
CG15155	FBgn0032669	2L	18154851	18155942	1091	+	0.485899	5.12345	2.28693	0.0264079	0.271144	-3.91828
CG2924	FBgn0023528	X	2264657	2270761	6104	-	-0.201919	6.79975	-2.36367	0.0219658	0.25624	-3.91975
CG9497	FBgn0031800	2L	6346430	6348427	1997	-	0.320275	4.07629	2.20927	0.0317	0.283474	-3.9229
CG7182	FBgn0035878	3L	8344421	8346382	1961	-	-0.151653	7.1702	-2.36301	0.0220007	0.256324	-3.92291
Map205	FBgn0002645	3R	32055279	32068441	13162	-	-0.195082	8.1649	-2.35607	0.0223737	0.258214	-3.92346
CG31108	FBgn0051108	3R	25112867	25122920	10053	-	-0.267334	6.64641	-2.35961	0.0221826	0.257152	-3.92413
Myo61F	FBgn0010246	3L	1318480	1329617	11137	+	0.349987	7.59383	2.35967	0.0221797	0.257152	-3.92612
Usp39	FBgn0030969	X	18858203	18860072	1869	+	-0.175907	5.489	-2.31758	0.0245458	0.264578	-3.93072
imd	FBgn0013983	2R	18409796	18413599	3803	-	0.252334	3.41086	2.13914	0.0372613	0.295857	-3.9315
Vps39	FBgn0038593	3R	18271189	18274446	3257	-	-0.181373	5.50837	-2.31679	0.024592	0.264578	-3.93382
CG12963	FBgn0034031	2R	15555446	15562436	6990	+	0.311831	4.67628	2.24969	0.0288388	0.276324	-3.93601
sut1	FBgn0028563	2R	8082976	8087151	4175	+	-0.160414	6.82883	-2.35519	0.0224215	0.258214	-3.93829
CG14160	FBgn0036066	3L	10086747	10089400	2653	-	0.317513	2.31428	2.02354	0.0483037	0.318612	-3.94021
Six4	FBgn0027364	3L	20788886	20792777	3891	-	0.248014	4.43086	2.23398	0.0299219	0.279934	-3.94055
wus	FBgn0030805	X	16938244	16940873	2629	-	-0.272322	5.1206	-2.288	0.0263405	0.271144	-3.94311
FK506-bp2	FBgn0013954	2R	19290109	19290962	853	+	0.13212	8.0693	2.34674	0.0228838	0.259126	-3.94536
CG10226	FBgn0035695	3L	6234323	6240068	5745	-	0.37139	5.15877	2.2824	0.0266934	0.271144	-3.94604
CG13091	FBgn0032055	2L	8519690	8521809	2119	+	2.13597	4.71074	2.11967	0.0389497	0.301406	-3.95101
LysP	FBgn0004429	3L	1218082	1218696	614	-	-1.49228	5.70306	-2.28302	0.0266544	0.271144	-3.95107
CG3408	FBgn0036008	3L	9506818	9509583	2765	-	-0.224575	4.96673	-2.27432	0.0272098	0.272781	-3.95131
CG3285	FBgn0031522	2L	3330928	3332876	1948	+	0.436746	3.80749	2.15263	0.0361295	0.293348	-3.95237
mthl2	FBgn0035623	3L	5604790	5607190	2400	+	0.663664	1.68351	1.94618	0.0571847	0.336343	-3.95303
bc10	FBgn0040239	3L	5565231	5566765	1534	+	-0.116514	4.10411	-2.19931	0.0324421	0.283474	-3.95337
CG34232	FBgn0085261	2R	12164909	12165812	903	-	0.451903	3.75027	2.14528	0.0367427	0.294768	-3.95348
Cdk12	FBgn0037093	3L	21516306	21522684	6378	+	-0.127759	7.13296	-2.34788	0.022821	0.259126	-3.95535
mei-P26	FBgn0026206	X	9163255	9189309	26054	+	-0.226412	7.49209	-2.34577	0.0229375	0.259418	-3.95554
Impbeta11	FBgn0284254	2R	15682719	15687415	4696	+	-0.0974085	6.47163	-2.34221	0.0231351	0.260382	-3.95593
mab-21	FBgn0029003	X	6008183	6013181	4998	-	0.275829	1.72086	1.95956	0.0555556	0.333124	-3.95627
CG17224	FBgn0031489	2L	3016441	3018308	1867	-	0.454737	5.00059	2.26753	0.0276504	0.274829	-3.95754
GNBP-like3	FBgn0034511	2R	20526311	20526825	514	+	0.83654	3.17179	2.10436	0.0403247	0.302795	-3.95803
sbb	FBgn0285917	2R	18278198	18357296	79098	-	-0.215049	7.97856	-2.33759	0.0233943	0.261996	-3.96573
CG7953	FBgn0028533	2L	13847925	13849223	1298	+	0.6168	6.25756	2.32434	0.0241513	0.263082	-3.96641
CG32053	FBgn0052053	3L	10090170	10092346	2176	-	0.343723	1.63285	1.94474	0.057363	0.336466	-3.96697
CG15201	FBgn0030272	X	11144120	11144809	689	+	0.268233	4.33758	2.21006	0.0316417	0.283474	-3.96828
Pkg21D	FBgn0000442	2L	786153	790798	4645	-	0.270006	3.35334	2.11268	0.0395726	0.302161	-3.96861
CG32354	FBgn0052354	3L	8415857	8422205	6348	-	0.384124	2.0414	1.97976	0.0531711	0.329618	-3.97006
Cdc23	FBgn0032863	2L	20459342	20461729	2387	+	-0.195475	5.41378	-2.29217	0.0260806	0.271144	-3.97574
CG42240	FBgn0250869	X	6330842	6333028	2186	+	-0.20998	6.58698	-2.33462	0.0235617	0.261996	-3.97746
CG46319	FBgn0284235	2R	10124293	10137472	13179	+	0.186581	3.32827	2.11203	0.0396304	0.302161	-3.97747
da	FBgn0267821	2L	10388105	10393228	5123	+	-0.17927	6.66768	-2.33511	0.0235341	0.261996	-3.97796
CG7718	FBgn0038649	3R	18744063	18746041	1978	-	-0.165853	5.36407	-2.28693	0.0264079	0.271144	-3.97872
Rpb4	FBgn0263757	3R	18252843	18255487	2644	-	-0.181007	3.9362	-2.16734	0.0349295	0.289139	-3.97978
CG12926	FBgn0033437	2R	9608128	9610290	2162	-	0.311115	3.06161	2.07755	0.0428335	0.306155	-3.98085
CG7638	FBgn0036133	3L	11109690	11112117	2427	+	-0.156556	5.86328	-2.311	0.024935	0.266391	-3.98274
CG6678	FBgn0038917	3R	21887029	21907182	20153	+	-0.401609	2.76503	-2.03631	0.0469583	0.316636	-3.98376
retn	FBgn0004795	2R	23632610	23654820	22210	+	-0.214434	7.0888	-2.3342	0.0235858	0.261996	-3.98406
Orc4	FBgn0023181	2R	24795740	24797414	1674	-	-0.25537	5.01196	-2.2581	0.0282727	0.276324	-3.98556
ninaB	FBgn0002937	3R	13700565	13703164	2599	+	0.296283	3.10914	2.07969	0.0426285	0.306155	-3.98579
koi	FBgn0265003	2R	6811019	6818199	7180	+	-0.111607	6.84538	-2.33241	0.0236876	0.26274	-3.98723
CG5167	FBgn0038038	3R	12406532	12408107	1575	+	0.553206	6.64542	2.32693	0.0240016	0.262742	-3.9875
CG11696	FBgn0030314	X	11573731	11576152	2421	+	-0.158956	5.46516	-2.28956	0.0262431	0.271144	-3.98783
pain	FBgn0060296	2R	24921505	24928275	6770	-	0.218609	5.42196	2.28547	0.0264994	0.271144	-3.98869
CG1315	FBgn0026565	3R	6642262	6644434	2172	-	0.401482	5.4269	2.2769	0.0270441	0.27203	-3.99023
CG14223	FBgn0031053	X	19659442	19663971	4529	-	0.38651	2.50753	2.00006	0.0508634	0.324867	-3.99238
Pdk1	FBgn0020386	3L	129450	145895	16445	+	-0.151231	7.5313	-2.32776	0.0239534	0.262742	-3.99325
Rab27	FBgn0025382	X	1473884	1476974	3090	-	0.434527	2.49166	1.98078	0.0530527	0.329618	-3.99334
CG7332	FBgn0030973	X	18884513	18888860	4347	+	-0.134111	6.12267	-2.31531	0.0246796	0.265213	-3.99341
Paf-AHalpha	FBgn0025809	X	15784009	15785583	1574	-	-0.169377	5.33954	-2.27819	0.0269612	0.27203	-3.99487
Alg10	FBgn0052076	3L	11164971	11166620	1649	+	-0.141191	5.03568	-2.25606	0.0284096	0.276324	-3.99518
Mcm2	FBgn0014861	3R	8264970	8267924	2954	+	-0.230938	7.35212	-2.3266	0.0240204	0.262742	-3.9973
CG1427	FBgn0037347	3R	5601433	5603185	1752	+	0.142921	5.42009	2.28275	0.026671	0.271144	-3.99907
CG11873	FBgn0039633	3R	29063040	29108948	45908	+	-0.2077	7.71474	-2.3234	0.0242053	0.263165	-3.99942
Cbl	FBgn0020224	3L	8424954	8432246	7292	+	-0.187611	6.87701	-2.32611	0.0240486	0.262742	-4.00039
CG8525	FBgn0033735	2R	12425483	12426975	1492	+	0.18666	4.59102	2.2151	0.031272	0.282672	-4.00396
CG42271	FBgn0259166	X	14228060	14234066	6006	-	-0.118762	5.75506	-2.29502	0.0259045	0.271144	-4.00456
CG6182	FBgn0039158	3R	24161727	24163215	1488	+	0.132893	4.29241	2.18563	0.0334871	0.285359	-4.00629
frac	FBgn0035798	3L	7562610	7569499	6889	+	0.436241	3.72396	2.13324	0.0377666	0.297576	-4.0079
CG17018	FBgn0039972	2L	22308755	22368796	60041	+	-0.268509	9.85653	-2.29493	0.02591	0.271144	-4.00838
Klp10A	FBgn0030268	X	11129362	11137118	7756	-	-0.252121	7.46951	-2.31965	0.0244239	0.264422	-4.01078
CG33056	FBgn0053056	3L	21198261	21203232	4971	-	0.226736	5.20041	2.26169	0.0280346	0.275712	-4.01079
Pld	FBgn0033075	2R	6242004	6255266	13262	+	-0.326383	6.57042	-2.31684	0.0245894	0.264578	-4.01383
CG6739	FBgn0031926	2L	7608389	7616533	8144	+	0.297442	1.86222	1.94215	0.057683	0.337084	-4.0159
CG15027	FBgn0030611	X	15085159	15085827	668	-	0.263348	4.40683	2.20334	0.0321399	0.283474	-4.01865
CheA87a	FBgn0038142	3R	13369648	13370346	698	+	0.446201	2.65264	2.02921	0.0477021	0.317909	-4.01901
CG8569	FBgn0033752	2R	12519166	12521624	2458	+	-0.156315	4.87783	-2.2326	0.0300188	0.280075	-4.02239
Ggt-1	FBgn0030932	X	18505883	18512521	6638	-	-0.151163	7.9615	-2.3107	0.0249533	0.266391	-4.02264
sNPF	FBgn0032840	2L	20027915	20056373	28458	+	0.257335	2.44201	1.98929	0.0520765	0.328479	-4.02636
Inx2	FBgn0027108	X	6998672	7004151	5479	+	0.143337	6.62915	2.31168	0.0248947	0.266391	-4.0264
Nup153	FBgn0061200	X	16599241	16610459	11218	+	-0.204235	7.95029	-2.30862	0.0250777	0.266938	-4.02693
esc	FBgn0000588	2L	11827204	11829405	2201	-	-0.206448	4.88653	-2.23173	0.0300805	0.280368	-4.02696
CG7149	FBgn0031948	2L	7786160	7790557	4397	-	0.220954	4.62617	2.20635	0.031916	0.283474	-4.02913
Mp	FBgn0260660	3L	6998843	7053499	54656	+	0.20573	4.37862	2.18722	0.0333642	0.285359	-4.02992
CG1440	FBgn0030038	X	8437057	8441264	4207	+	-0.119606	7.5375	-2.30978	0.0250083	0.266583	-4.0305
CG32645	FBgn0052645	X	13139199	13153462	14263	+	-0.551505	3.18213	-2.06025	0.0445237	0.30953	-4.03064
CG4612	FBgn0035016	2R	24521874	24526089	4215	-	-0.176446	5.37229	-2.26195	0.0280175	0.275712	-4.03109
Cdc7	FBgn0028360	X	6654541	6659709	5168	+	-0.151697	6.78848	-2.31056	0.0249616	0.266391	-4.03213
bsk	FBgn0000229	2L	10247502	10250501	2999	-	0.125293	5.61859	2.27603	0.0270997	0.27203	-4.03219
PGAP2	FBgn0031284	2L	818079	819508	1429	-	-0.157641	3.45256	-2.09348	0.0413265	0.305543	-4.03267
ttv	FBgn0265974	2R	14526267	14587917	61650	+	-0.123881	5.47345	-2.26719	0.0276729	0.274829	-4.03522
p38a	FBgn0015765	3R	24150416	24152321	1905	-	-0.120593	5.07926	-2.24019	0.0294894	0.27765	-4.03791
CG32091	FBgn0052091	3L	11631392	11642902	11510	+	0.298849	5.13767	2.24125	0.0294164	0.277526	-4.03943
Ude	FBgn0039226	3R	24797460	24799668	2208	-	-0.205402	4.38649	-2.1892	0.0332109	0.285359	-4.04058
MKP-4	FBgn0031044	X	19623114	19625729	2615	+	-0.141109	4.89881	-2.22155	0.0308053	0.28178	-4.04308
CG31809	FBgn0051809	2L	16853620	16858714	5094	-	0.508505	2.905	2.03085	0.0475294	0.317387	-4.04394
CG9849	FBgn0034803	2R	22937279	22939025	1746	+	0.144102	3.50463	2.08957	0.0416919	0.306108	-4.04722
Cad74A	FBgn0036715	3L	17367753	17379530	11777	-	-0.663668	5.29293	-2.24262	0.0293221	0.277048	-4.04846
Bdbt	FBgn0038857	3R	21117857	21118856	999	-	0.166679	4.5931	2.19273	0.0329409	0.285359	-4.05063
CG6454	FBgn0039187	3R	24349182	24356241	7059	+	-0.0995518	7.11376	-2.30238	0.0254537	0.269271	-4.05088
sol	FBgn0003464	X	21350280	21357912	7632	+	-0.123129	7.31318	-2.30126	0.0255218	0.269271	-4.05176
MED24	FBgn0035851	3L	8191270	8196573	5303	+	-0.158886	5.97985	-2.28148	0.0267515	0.271437	-4.05219
Eip71CD	FBgn0000565	3L	15511052	15513202	2150	+	0.257626	5.50341	2.25663	0.0283709	0.276324	-4.05259
gbb	FBgn0024234	2R	23851562	23853247	1685	+	0.237109	4.66589	2.19883	0.032478	0.283474	-4.05382
CG12766	FBgn0035476	3L	3938624	3940125	1501	-	0.65627	2.69894	1.97034	0.0542711	0.331343	-4.05591
CG33110	FBgn0053110	3R	22570188	22580392	10204	+	0.379198	3.88299	2.1118	0.0396517	0.302161	-4.05689
CG2121	FBgn0033289	2R	8396397	8411767	15370	-	0.305828	2.59134	1.98095	0.0530333	0.329618	-4.06005
CG7231	FBgn0031968	2L	7983946	7986785	2839	+	0.31485	5.60357	2.26078	0.0280945	0.275712	-4.06021
CG44251	FBgn0265186	2R	12948348	12952293	3945	-	0.38587	3.46614	2.06631	0.0439256	0.308377	-4.06158
CG43781	FBgn0264303	3L	7333544	7335226	1682	-	0.167957	2.45306	1.96776	0.0545763	0.331656	-4.06207
Nup214	FBgn0010660	2R	22918937	22924742	5805	-	-0.198793	7.35259	-2.29537	0.0258828	0.271144	-4.06315
Cyp317a1	FBgn0033982	2R	14898312	14903095	4783	+	0.216472	2.50495	1.9698	0.0543357	0.331453	-4.06407
Ugt86Da	FBgn0040259	3R	11157098	11159744	2646	+	0.367297	6.302	2.28429	0.026574	0.271144	-4.06426
CG12702	FBgn0031070	X	19759173	19764874	5701	-	-0.29878	4.50439	-2.17706	0.0341561	0.286664	-4.06433
Aldh-III	FBgn0010548	2R	7466879	7477162	10283	-	0.204516	7.58061	2.293	0.0260292	0.271144	-4.0655
NC2beta	FBgn0028926	2L	15007813	15008538	725	+	0.132453	3.06287	2.03292	0.0473125	0.317387	-4.06756
Usp12-46	FBgn0039025	3R	22750901	22776374	25473	+	0.147966	5.07884	2.22238	0.0307455	0.28178	-4.07002
l(3)psg2	FBgn0035617	3L	5583669	5590390	6721	+	-0.233023	6.90916	-2.29128	0.0261362	0.271144	-4.07311
CG9505	FBgn0031805	2L	6367882	6370190	2308	+	0.424058	3.81916	2.09513	0.0411738	0.305543	-4.0747
CG11248	FBgn0037117	3L	21680050	21683231	3181	+	-0.128427	5.89116	-2.26855	0.0275838	0.274829	-4.0753
Sfxn2	FBgn0036843	3L	19063165	19066151	2986	+	-0.297501	4.61166	-2.1813	0.0338236	0.28642	-4.07629
CalpB	FBgn0025866	3L	9888762	9893319	4557	+	-0.153704	6.21566	-2.27797	0.0269754	0.27203	-4.07651
CG8924	FBgn0030710	X	15941077	15944449	3372	+	-0.278271	5.8221	-2.26188	0.0280216	0.275712	-4.07812
Tsp86D	FBgn0037848	3R	10868708	10870555	1847	+	-0.157346	4.89789	-2.20568	0.0319653	0.283474	-4.07916
wnd	FBgn0036896	3L	19624406	19635783	11377	-	0.28437	5.42181	2.24309	0.0292893	0.277048	-4.07955
wisp	FBgn0260780	X	11893943	11899920	5977	+	-0.245263	9.37708	-2.26746	0.0276551	0.274829	-4.07991
cg	FBgn0000289	2R	14173693	14182838	9145	+	-0.122558	7.50669	-2.28632	0.0264458	0.271144	-4.08007
CG30183	FBgn0050183	2R	23690247	23697824	7577	-	-0.158788	6.79661	-2.28682	0.0264148	0.271144	-4.08136
msi	FBgn0011666	3R	25516118	25608423	92305	+	-0.215632	5.97448	-2.26665	0.0277081	0.274829	-4.08154
CG11486	FBgn0035397	3L	3071133	3090406	19273	+	-0.130741	7.79587	-2.28321	0.026642	0.271144	-4.08251
CG31313	FBgn0051313	3R	14566432	14567429	997	-	0.561451	5.74232	2.25131	0.0287286	0.276324	-4.0838
clumsy	FBgn0026255	2L	21206493	21211818	5325	+	0.269068	4.54232	2.17082	0.0346512	0.288583	-4.08521
CG30059	FBgn0260475	2R	13412769	13414620	1851	-	0.977337	1.49126	1.83839	0.0718648	0.355642	-4.08746
Sfmbt	FBgn0032475	2L	13169649	13176785	7136	-	-0.220827	7.27736	-2.28326	0.0266388	0.271144	-4.08866
Akh	FBgn0004552	3L	4141467	4142070	603	+	0.326079	1.59767	1.86726	0.0676504	0.352334	-4.0893
CG3603	FBgn0029648	X	2948034	2949120	1086	+	0.343136	4.20494	2.13763	0.03739	0.295866	-4.09081
E(Pc)	FBgn0000581	2R	11452043	11465270	13227	+	-0.182746	8.18918	-2.27597	0.0271032	0.27203	-4.09086
CRAT	FBgn0037440	3R	6371026	6376044	5018	-	0.123163	5.73273	2.25076	0.0287662	0.276324	-4.09426
chas	FBgn0263258	X	17672458	17698730	26272	-	0.183872	5.51692	2.23882	0.0295844	0.278261	-4.09626
Pdcd4	FBgn0030520	X	13745577	13755406	9829	-	-0.15917	7.49874	-2.2788	0.0269226	0.27203	-4.09637
jvl	FBgn0263929	3R	14741582	14795868	54286	+	-0.146543	7.17001	-2.28024	0.0268307	0.271943	-4.09651
nclb	FBgn0263510	2R	10875748	10877296	1548	+	0.195218	6.41932	2.2739	0.0272369	0.272781	-4.09682
Mnt	FBgn0023215	X	3671801	3701672	29871	+	-0.178029	7.29069	-2.27915	0.0268999	0.27203	-4.09742
CG9123	FBgn0030629	X	15340373	15342117	1744	-	0.460444	3.60948	2.06429	0.0441245	0.308648	-4.09799
ppl	FBgn0027945	3L	21280491	21281506	1015	-	0.24376	5.61965	2.243	0.0292954	0.277048	-4.09856
CG44008	FBgn0264750	2L	11841502	11842445	943	-	0.28435	6.12847	2.26161	0.02804	0.275712	-4.09992
dpr21	FBgn0260995	2R	3066499	3191011	124512	+	0.243914	2.52364	1.95783	0.0557635	0.333124	-4.10125
EloC	FBgn0266711	2R	19445085	19446286	1201	-	0.161952	5.7624	2.24667	0.029044	0.276324	-4.10376
CG15385	FBgn0031397	2L	2209574	2212571	2997	-	0.222494	3.60267	2.06886	0.0436757	0.307554	-4.10584
CG2852	FBgn0034753	2R	22644646	22646344	1698	-	-0.105035	8.92096	-2.26081	0.0280925	0.275712	-4.10728
CG30151	FBgn0050151	2R	20528503	20529464	961	-	0.253215	4.16418	2.12481	0.0384976	0.300714	-4.10913
Mcm3	FBgn0284442	X	5323855	5326738	2883	+	-0.215994	6.58071	-2.26921	0.0275407	0.274829	-4.10954
CG42238	FBgn0250867	2L	20965520	21052164	86644	-	-0.188268	3.34608	-2.04328	0.0462378	0.3159	-4.11143
l(3)neo38	FBgn0265276	3R	11765038	11779128	14090	-	0.282355	3.53092	2.055	0.0450477	0.310231	-4.11234
CG9590	FBgn0038360	3R	15786703	15788339	1636	+	0.0961237	5.45672	2.22763	0.0303704	0.280466	-4.11269
CG1275	FBgn0035321	3L	2252744	2257423	4679	-	0.140983	5.88946	2.2468	0.0290353	0.276324	-4.11491
sea	FBgn0037912	3R	11559896	11567054	7158	-	0.175644	6.92174	2.27084	0.0274347	0.27417	-4.11565
CG14191	FBgn0030981	X	19081665	19082566	901	+	0.85664	1.12606	1.7943	0.0787274	0.362341	-4.11694
CG10958	FBgn0030004	X	8132285	8134967	2682	+	0.183029	2.61123	1.95157	0.0565241	0.334741	-4.11773
lig	FBgn0020279	2R	8067977	8078815	10838	+	-0.112129	9.19703	-2.25188	0.0286905	0.276324	-4.11781
fj	FBgn0000658	2R	18232761	18236311	3550	+	0.718059	1.08093	1.79556	0.0785242	0.361975	-4.11879
Bub1	FBgn0031696	2L	5278865	5283283	4418	+	-0.222004	5.96144	-2.24774	0.0289713	0.276324	-4.12011
CG6136	FBgn0038332	3R	15370036	15372212	2176	-	-0.182217	2.12219	-1.90016	0.0631057	0.349426	-4.12096
mib2	FBgn0086442	2L	19034444	19041541	7097	+	-0.132109	6.55551	-2.26387	0.0278902	0.275712	-4.12239
dock	FBgn0010583	2L	825969	833241	7272	+	-0.145488	5.48606	-2.22465	0.0305826	0.281651	-4.12264
ash1	FBgn0005386	3L	19590773	19598755	7982	-	-0.27668	7.18286	-2.26698	0.0276864	0.274829	-4.12294
CG33098	FBgn0053098	3R	12387188	12388794	1606	+	0.261776	1.83253	1.85777	0.0690119	0.352392	-4.12324
MED27	FBgn0037359	3R	5655139	5656336	1197	+	-0.143684	3.95457	-2.0954	0.0411483	0.305543	-4.12379
Phf7	FBgn0031091	X	20160355	20165830	5475	-	-0.272226	5.04671	-2.19018	0.033136	0.285359	-4.1247
CG9360	FBgn0030332	X	11763474	11764590	1116	-	0.781822	5.22517	2.20345	0.0321318	0.283474	-4.12798
sky	FBgn0032901	2L	20871335	20918931	47596	-	-0.0828257	7.09448	-2.26511	0.0278092	0.275537	-4.12812
Fas3	FBgn0000636	2L	18320102	18393441	73339	+	0.250227	5.26553	2.20442	0.0320591	0.283474	-4.12962
eIF4E1	FBgn0015218	3L	9399618	9402460	2842	-	-0.102255	8.6285	-2.24989	0.0288248	0.276324	-4.13633
Pc	FBgn0003042	3L	21306138	21318020	11882	-	-0.163313	4.32262	-2.12463	0.0385138	0.300714	-4.13711
CG30377	FBgn0050377	2R	7890025	7915032	25007	+	-0.215072	6.22384	-2.24781	0.0289663	0.276324	-4.13854
CG10912	FBgn0034296	2R	18056064	18057065	1001	-	0.63673	6.46988	2.2513	0.0287297	0.276324	-4.14087
CG34141	FBgn0083977	2R	9260278	9263971	3693	-	0.404856	2.57952	1.92958	0.0592633	0.340104	-4.14356
Traf-like	FBgn0030748	X	16415046	16417585	2539	+	0.234942	3.60837	2.04456	0.0461065	0.315333	-4.14356
IM33	FBgn0031561	2L	3696218	3696658	440	-	0.339719	7.57028	2.25487	0.0284889	0.276324	-4.14383
veli	FBgn0039269	3R	25064418	25065591	1173	-	-0.143705	5.15852	-2.19468	0.0327927	0.285137	-4.14479
galectin	FBgn0031213	2L	71757	76211	4454	+	0.395027	6.49444	2.25073	0.0287682	0.276324	-4.1451
Cp190	FBgn0000283	3R	15270432	15275241	4809	-	-0.16146	7.93412	-2.25105	0.0287464	0.276324	-4.14564
bip1	FBgn0026263	3L	8054333	8058713	4380	-	-0.282132	5.39234	-2.20489	0.0320244	0.283474	-4.14702
Adi1	FBgn0052068	3L	10663376	10664435	1059	+	0.151878	6.40131	2.24867	0.028908	0.276324	-4.14891
yellow-c	FBgn0041713	2L	15035394	15037841	2447	+	0.347603	5.3781	2.1945	0.0328058	0.285137	-4.14938
Nelf-E	FBgn0017430	3L	8599442	8600879	1437	-	-0.151797	4.31659	-2.1224	0.0387095	0.300714	-4.14953
CG3505	FBgn0038250	3R	14657447	14659228	1781	+	0.306313	3.3145	2.00376	0.0504527	0.323358	-4.15202
Nup107	FBgn0027868	2L	10733293	10736071	2778	-	-0.118739	6.28975	-2.24242	0.0293359	0.277048	-4.15231
CG2519	FBgn0037336	3R	5539510	5547775	8265	-	-0.0955242	7.37547	-2.25107	0.0287451	0.276324	-4.15433
CG31224	FBgn0051224	3R	18650121	18659309	9188	-	-0.225106	7.50538	-2.24996	0.0288204	0.276324	-4.15466
CG5808	FBgn0027617	3R	24814903	24817007	2104	-	-0.232653	5.48473	-2.20794	0.031798	0.283474	-4.15647
CG15445	FBgn0031161	X	21117159	21120444	3285	+	0.195267	5.66774	2.21326	0.0314062	0.282797	-4.15885
CG6961	FBgn0030959	X	18786142	18788210	2068	-	-0.190054	5.61022	-2.21135	0.0315466	0.283474	-4.1631
CG11149	FBgn0031732	2L	5718121	5720899	2778	-	0.350762	3.60295	2.02166	0.0485038	0.319041	-4.16334
CG4238	FBgn0031384	2L	2009859	2030788	20929	+	-0.109159	6.29053	-2.23748	0.0296775	0.278572	-4.16383
Rok	FBgn0026181	X	16624012	16637414	13402	-	-0.131407	7.12459	-2.24736	0.0289973	0.276324	-4.1641
Cyp4e1	FBgn0015034	2R	8447451	8449745	2294	+	0.367034	3.45192	2.01065	0.0496951	0.32274	-4.16415
Gem2	FBgn0036850	3L	19099123	19100363	1240	-	-0.264318	4.16098	-2.09316	0.0413565	0.305543	-4.16521
CG31373	FBgn0051373	3R	10708487	10709364	877	-	0.368672	5.30801	2.18401	0.0336127	0.285808	-4.16743
CG42382	FBgn0259728	2R	9166566	9167508	942	-	-0.185908	1.91512	-1.84253	0.0712481	0.354506	-4.16762
Rpn5	FBgn0028690	3R	5789493	5791569	2076	+	-0.134648	7.92532	-2.24044	0.0294724	0.27765	-4.16779
CG12299	FBgn0032295	2L	10737345	10740762	3417	+	-0.186162	5.34237	-2.19177	0.0330144	0.285359	-4.1681
CG15065	FBgn0040734	2R	18389959	18390242	283	+	0.822187	2.68894	1.92397	0.0599803	0.34269	-4.16825
cry	FBgn0025680	3R	19212154	19215442	3288	+	0.335663	6.18409	2.22804	0.0303412	0.280466	-4.16936
CG9498	FBgn0031801	2L	6349393	6351034	1641	-	0.486904	5.29744	2.17805	0.0340781	0.286664	-4.17041
Adgf-C	FBgn0038173	3R	13706757	13709129	2372	+	0.269941	1.94267	1.8417	0.0713707	0.354506	-4.17152
CG32834	FBgn0052834	2R	22982542	22984293	1751	-	0.430726	6.25494	2.22913	0.0302638	0.280466	-4.17257
Hsp70Bc	FBgn0013279	3R	12509076	12511461	2385	+	1.50268	-0.0653164	1.72265	0.0910457	0.378522	-4.17364
Spt7	FBgn0030874	X	17850460	17851889	1429	+	-0.142081	3.14939	-1.98007	0.0531353	0.329618	-4.17611
CG10616	FBgn0036286	3L	12471728	12474428	2700	+	-0.148284	5.60438	-2.20457	0.0320482	0.283474	-4.17652
CG11550	FBgn0039864	3R	31678147	31679880	1733	-	0.348399	2.82981	1.94434	0.057412	0.336466	-4.17653
CG15443	FBgn0031609	2L	4461657	4463447	1790	-	0.180658	4.46653	2.11794	0.0391035	0.301702	-4.17736
Ing3	FBgn0030945	X	18650718	18653091	2373	-	-0.182926	4.4626	-2.11656	0.0392257	0.301937	-4.17854
Treh	FBgn0003748	2R	21074018	21088945	14927	+	0.246024	8.17361	2.23263	0.0300169	0.280075	-4.18053
Cyp6a18	FBgn0039519	3R	27478675	27482904	4229	+	0.474614	5.11948	2.16387	0.0352098	0.289437	-4.18153
Cyp309a1	FBgn0031432	2L	2562483	2564830	2347	-	0.710233	2.81297	1.9103	0.0617577	0.346075	-4.1822
Hpr1	FBgn0037382	3R	5818794	5821440	2646	-	-0.12216	5.5676	-2.19901	0.0324648	0.283474	-4.18236
CG7523	FBgn0038533	3R	17669144	17670895	1751	-	0.155303	4.89179	2.14765	0.0365437	0.293498	-4.1861
Su(Tpl)	FBgn0014037	3L	19889120	19909410	20290	-	-0.160938	7.98283	-2.22994	0.0302067	0.280466	-4.18796
CG10011	FBgn0039590	3R	28607939	28635099	27160	-	-0.153845	5.28463	-2.18097	0.033849	0.28642	-4.1883
Elba2	FBgn0031435	2L	2577687	2579179	1492	+	-0.277411	5.3074	-2.17576	0.034259	0.286749	-4.18834
CG9319	FBgn0032881	2L	20750934	20752341	1407	-	0.14254	4.94689	2.15345	0.036062	0.293348	-4.18841
Amy-p	FBgn0000079	2R	17118636	17120303	1667	-	-0.83296	8.16268	-2.22766	0.0303686	0.280466	-4.19056
Abl	FBgn0000017	3L	16615866	16647882	32016	-	-0.17122	7.05447	-2.23368	0.0299433	0.279934	-4.19198
St3	FBgn0265052	2R	23683377	23687980	4603	+	0.408987	3.87439	2.03124	0.0474885	0.317387	-4.19224
CG13921	FBgn0035267	3L	1746907	1752390	5483	+	-0.254034	4.96032	-2.15223	0.0361622	0.293348	-4.19387
CG16892	FBgn0030122	X	9273413	9275653	2240	+	-0.185312	5.80777	-2.20383	0.0321035	0.283474	-4.19427
CG40298	FBgn0058298	3L	23726829	23727989	1160	+	0.323313	1.90563	1.82536	0.0738397	0.359281	-4.19438
Cul5	FBgn0039632	3R	29059272	29062975	3703	-	-0.166498	6.35663	-2.22411	0.0306215	0.28173	-4.19473
eya	FBgn0000320	2L	6527447	6546976	19529	-	0.234232	4.37564	2.09775	0.0409308	0.304843	-4.19735
RnrL	FBgn0011703	2L	10325026	10327943	2917	-	-0.259674	8.23696	-2.22259	0.0307303	0.28178	-4.19863
CG12863	FBgn0033948	2R	14619798	14621320	1522	-	-0.195958	4.15362	-2.07334	0.0432395	0.306951	-4.20108
cal1	FBgn0038478	3R	17088280	17091938	3658	+	-0.282932	7.36446	-2.22731	0.0303934	0.280466	-4.2019
CG2930	FBgn0028491	X	3868973	3880379	11406	+	0.340231	7.18887	2.2282	0.0303297	0.280466	-4.20239
Atg17	FBgn0037363	3R	5669713	5679930	10217	+	-0.150259	7.26311	-2.22734	0.0303912	0.280466	-4.20358
RpA-70	FBgn0010173	3R	8262120	8264451	2331	-	-0.204323	7.8595	-2.22286	0.0307111	0.28178	-4.20436
kek4	FBgn0032484	2L	13212335	13215350	3015	-	0.228387	1.96026	1.82828	0.0733933	0.359071	-4.20464
disco-r	FBgn0285879	X	16118067	16148977	30910	-	0.224671	3.35522	1.98592	0.0524618	0.329618	-4.20521
CG5026	FBgn0035945	3L	8968528	8971752	3224	+	-0.174042	6.37886	-2.21774	0.0310802	0.282096	-4.20808
CG30054	FBgn0050054	2R	12623726	12625352	1626	+	0.461356	2.73749	1.93074	0.0591157	0.340104	-4.20814
Pal1	FBgn0283510	2R	9959549	9963853	4304	+	-0.0884053	6.51467	-2.22149	0.0308092	0.28178	-4.20831
aph-1	FBgn0031458	2L	2766233	2767281	1048	+	-0.162926	4.70471	-2.12407	0.0385632	0.300714	-4.20984
CG31248	FBgn0051248	3R	7129320	7130908	1588	+	0.314927	3.34752	1.98147	0.052973	0.329618	-4.21056
shtd	FBgn0004391	X	15455544	15462441	6897	-	-0.160071	6.49502	-2.21888	0.0309976	0.282063	-4.21148
CG7702	FBgn0038638	3R	18669390	18674679	5289	+	0.272319	3.91331	2.038	0.0467823	0.31654	-4.21187
CG2162	FBgn0035388	3L	3035196	3040469	5273	+	-0.108414	6.68414	-2.22169	0.0307951	0.28178	-4.2126
LanB2	FBgn0267348	3L	9614914	9623980	9066	+	0.285324	6.5304	2.21853	0.0310226	0.282063	-4.21428
CG9588	FBgn0038166	3R	13675092	13676681	1589	-	-0.13258	4.49208	-2.10027	0.0406988	0.303653	-4.21465
CG7829	FBgn0039703	3R	29816738	29817764	1026	-	0.37069	3.14228	1.9633	0.055107	0.33229	-4.21509
CG5376	FBgn0038977	3R	22488033	22488955	922	-	0.225767	1.67784	1.79	0.0794255	0.364109	-4.21517
Pvr	FBgn0032006	2L	8220980	8239878	18898	-	0.209861	6.43709	2.21455	0.0313123	0.282672	-4.21643
CG8944	FBgn0030680	X	15741343	15746231	4888	-	-0.205563	5.62492	-2.1834	0.0336601	0.285864	-4.2184
aru	FBgn0029095	2L	861849	868354	6505	-	0.131528	5.34903	2.16709	0.0349499	0.289139	-4.21904
EndoG	FBgn0033690	2R	12177430	12178553	1123	-	-0.153772	3.93799	-2.03759	0.046825	0.31654	-4.22095
stx	FBgn0052676	X	10711163	10744943	33780	-	-0.218731	7.50349	-2.21723	0.0311175	0.282096	-4.22098
Dok	FBgn0029944	X	7324214	7328806	4592	+	-0.170342	5.74284	-2.18897	0.0332286	0.285359	-4.22167
Nup58	FBgn0038722	3R	19645026	19646906	1880	+	-0.187921	5.7064	-2.18631	0.033434	0.285359	-4.22264
betaGlu	FBgn0270927	3R	31769293	31771848	2555	-	0.103437	5.12289	2.14872	0.0364549	0.293348	-4.22278
CG8630	FBgn0038130	3R	13279721	13284527	4806	+	0.4969	3.37657	1.97133	0.0541548	0.331323	-4.22286
bun	FBgn0259176	2L	12455540	12546611	91071	-	-0.111441	7.56425	-2.21581	0.0312203	0.282672	-4.22302
Cht5	FBgn0038180	3R	13767549	13770732	3183	+	0.585812	1.74347	1.79184	0.0791269	0.363459	-4.22316
faf	FBgn0005632	3R	31777020	31790681	13661	+	-0.131926	9.00443	-2.20189	0.0322479	0.283474	-4.22402
NLaz	FBgn0053126	2L	1359837	1361821	1984	-	0.455269	6.34223	2.20407	0.0320854	0.283474	-4.22418
jumu	FBgn0015396	3R	10350182	10361612	11430	+	-0.307318	6.71441	-2.21461	0.0313075	0.282672	-4.22569
CG10424	FBgn0036848	3L	19096399	19097709	1310	-	-0.192591	5.11576	-2.1449	0.0367747	0.29477	-4.22587
CG4053	FBgn0038482	3R	17131211	17132198	987	-	0.553017	2.02174	1.78117	0.0808741	0.366419	-4.22715
disco	FBgn0000459	X	16210598	16216750	6152	-	0.260995	1.84096	1.78889	0.0796061	0.364396	-4.22763
Crag	FBgn0025864	X	8592031	8602036	10005	+	-0.123438	7.47216	-2.21324	0.0314083	0.282797	-4.22948
CG44476	FBgn0265669	2L	18112830	18113179	349	-	0.284467	2.34535	1.8487	0.0703359	0.353959	-4.23113
CG6650	FBgn0036402	3L	14031450	14034909	3459	+	-0.208879	5.06757	-2.14014	0.0371763	0.295778	-4.23175
TfIIFbeta	FBgn0010421	3R	10766622	10767804	1182	-	-0.160472	4.9729	-2.13324	0.0377665	0.297576	-4.23341
rau	FBgn0031745	2L	5859769	5879498	19729	-	0.193643	2.92505	1.91579	0.0610389	0.344735	-4.23553
CG9662	FBgn0031529	2L	3375832	3376737	905	-	-0.119064	4.42352	-2.08167	0.0424394	0.30611	-4.23643
f-cup	FBgn0028487	3R	13695263	13700838	5575	-	0.194322	5.29032	2.15152	0.0362212	0.293348	-4.23666
CG16756	FBgn0029765	X	5427517	5428217	700	+	0.40437	4.43685	2.07064	0.0435017	0.307522	-4.23708
lmgA	FBgn0250903	2L	8524999	8528618	3619	-	-0.149232	3.01151	-1.9298	0.0592349	0.340104	-4.23791
WRNexo	FBgn0038608	3R	18364244	18366162	1918	-	-0.281924	5.63889	-2.17021	0.0346993	0.288583	-4.24014
CG13641	FBgn0039239	3R	24864191	24864732	541	-	-0.472252	1.22203	-1.73372	0.0890445	0.377077	-4.24298
Act5C	FBgn0000042	X	5900861	5905399	4538	+	-0.0941793	10.6426	-2.16573	0.035059	0.289268	-4.24424
Edc3	FBgn0036735	3L	17525333	17529861	4528	-	-0.209341	6.56262	-2.20361	0.0321197	0.283474	-4.24518
senju	FBgn0031676	2L	5052843	5054575	1732	+	-0.14862	4.70539	-2.10346	0.040407	0.302795	-4.24537
Mcm5	FBgn0017577	3R	10788524	10791150	2626	+	-0.290397	7.4708	-2.20504	0.0320128	0.283474	-4.24548
SLC5A11	FBgn0031998	2L	8200465	8205132	4667	-	0.181233	5.79868	2.17733	0.0341349	0.286664	-4.24553
CG42246	FBgn0259098	X	7411267	7411906	639	-	0.250856	1.95171	1.79514	0.0785916	0.361975	-4.24581
CG3817	FBgn0038275	3R	14898739	14899617	878	+	0.108894	4.74179	2.10539	0.0402305	0.302795	-4.24628
cnc	FBgn0262975	3R	23185580	23226711	41131	-	-0.0905748	8.09248	-2.20017	0.0323771	0.283474	-4.24642
Usp10	FBgn0052479	3L	871899	895313	23414	+	-0.188603	7.82547	-2.20207	0.0322346	0.283474	-4.24652
Girdin	FBgn0283724	3L	3178930	3185287	6357	+	-0.255712	7.24827	-2.20553	0.0319765	0.283474	-4.24721
spo	FBgn0003486	3L	5590083	5592571	2488	-	0.413269	2.67667	1.86862	0.0674575	0.352334	-4.24821
CG12158	FBgn0040775	2R	9362574	9362906	332	-	0.259648	3.68679	2.00134	0.0507214	0.324183	-4.24851
CG4911	FBgn0035959	3L	9067195	9072731	5536	-	-0.18387	6.64166	-2.20286	0.0321757	0.283474	-4.24901
RhoL	FBgn0014380	3R	9497101	9502581	5480	-	0.226777	4.58143	2.08733	0.041903	0.306108	-4.25193
unk	FBgn0004395	3R	23149653	23157862	8209	-	-0.144984	5.56314	-2.16409	0.0351917	0.289437	-4.25383
Itgbn	FBgn0010395	2L	21053033	21058044	5011	+	0.27217	4.19623	2.0466	0.0458986	0.314143	-4.25464
CG4619	FBgn0032166	2L	9938863	9943058	4195	+	0.175562	5.35322	2.14899	0.0364316	0.293348	-4.25487
CG8032	FBgn0037606	3R	8664115	8667772	3657	+	-0.122159	5.33738	-2.1489	0.0364391	0.293348	-4.25598
Sdr	FBgn0038279	3R	14918628	14923083	4455	+	-0.187852	4.08959	-2.03692	0.046895	0.31654	-4.25629
CG5758	FBgn0032666	2L	18119995	18129862	9867	+	0.24743	5.81721	2.17463	0.0343481	0.287235	-4.25653
Picot	FBgn0024315	2R	16655323	16667675	12352	-	0.256733	6.81114	2.20007	0.0323852	0.283474	-4.25733
Gmap	FBgn0027287	X	15486922	15511223	24301	+	0.0853069	7.23152	2.20044	0.0323573	0.283474	-4.25833
CG13492	FBgn0034662	2R	21820662	21831409	10747	-	0.460638	7.36219	2.19865	0.0324922	0.283474	-4.25964
ATbp	FBgn0039946	X	23106003	23108331	2328	+	-0.144717	3.21489	-1.93691	0.058337	0.338771	-4.26209
TMEM216	FBgn0037614	3R	8716243	8721320	5077	+	-0.223344	5.04014	-2.1226	0.038692	0.300714	-4.26354
GstD10	FBgn0042206	3R	12364776	12365735	959	-	0.706823	1.12836	1.68347	0.098432	0.386313	-4.26355
Sec24AB	FBgn0033460	2R	9876232	9882357	6125	-	-0.0984458	7.19671	-2.19699	0.0326169	0.284295	-4.26551
Ipk2	FBgn0031267	2L	573033	574264	1231	-	-0.198248	5.27153	-2.13775	0.0373799	0.295866	-4.26636
ft	FBgn0001075	2L	4198404	4221796	23392	-	0.624043	2.87239	1.86382	0.0681423	0.352334	-4.26687
plu	FBgn0003114	2R	20262958	20263684	726	-	-0.256171	4.6367	-2.08611	0.0420182	0.30611	-4.26689
Grip84	FBgn0026430	X	19559431	19565764	6333	-	-0.174815	7.67157	-2.19305	0.0329166	0.285359	-4.2672
CG31855	FBgn0051855	2L	13369204	13370329	1125	+	-0.108235	3.97538	-2.01834	0.0488602	0.320482	-4.26971
Oamb	FBgn0024944	3R	20689018	20714577	25559	-	0.266428	3.51016	1.96343	0.0550912	0.33229	-4.26992
CG33511	FBgn0053511	2L	21081127	21082494	1367	-	0.654836	2.25497	1.78169	0.0807879	0.366419	-4.27072
CG31467	FBgn0051467	3R	10705170	10706863	1693	-	0.251754	1.89481	1.77251	0.0823178	0.367937	-4.2736
mura	FBgn0037705	3R	9535625	9551806	16181	-	-0.118225	6.18516	-2.17997	0.0339273	0.286664	-4.27362
betaTub56D	FBgn0284243	2R	19447319	19451600	4281	-	-0.134444	10.583	-2.15101	0.0362637	0.293348	-4.27512
Tlk	FBgn0283657	X	3720007	3789770	69763	+	-0.158515	7.76144	-2.18774	0.0333239	0.285359	-4.27611
CG8177	FBgn0036043	3L	9763544	9786466	22922	+	-0.128169	7.83362	-2.18721	0.0333644	0.285359	-4.2765
Hmt4-20	FBgn0025639	X	648483	656033	7550	-	-0.205448	7.80211	-2.187	0.0333811	0.285359	-4.27694
RasGAP1	FBgn0004390	3L	9839093	9855285	16192	-	-0.168493	6.45413	-2.18548	0.0334983	0.285359	-4.27718
heph	FBgn0011224	3R	31846987	32015520	168533	-	-0.207156	6.85743	-2.19068	0.0330974	0.285359	-4.27779
CG14229	FBgn0031059	X	19693977	19695250	1273	-	-0.191778	3.20911	-1.93061	0.0591326	0.340104	-4.27797
CG12054	FBgn0039831	3R	31220702	31231259	10557	+	-0.106778	6.87819	-2.19072	0.0330945	0.285359	-4.27831
CG42495	FBgn0260027	3L	18667361	18668135	774	+	0.324344	1.51468	1.7058	0.0941638	0.380241	-4.27892
CG33970	FBgn0053970	3R	26318355	26362588	44233	+	0.282083	5.62685	2.14858	0.0364658	0.293348	-4.27967
LpR2	FBgn0051092	3R	25698727	25740465	41738	-	-0.166155	8.57435	-2.17892	0.0340099	0.286664	-4.28091
LysE	FBgn0004428	3L	1212827	1213406	579	+	-1.31503	2.07963	-1.7798	0.0811019	0.366419	-4.2821
MED1	FBgn0037109	3L	21628325	21634446	6121	-	-0.160364	6.81052	-2.18794	0.0333081	0.285359	-4.28231
CG13893	FBgn0035146	3L	599094	604008	4914	-	0.286536	4.2062	2.03178	0.0474319	0.317387	-4.28263
gammaTub37C	FBgn0010097	2L	19183863	19185726	1863	-	-0.226871	6.26774	-2.17583	0.0342535	0.286749	-4.2844
Scm	FBgn0003334	3R	9633359	9637611	4252	-	-0.175237	6.55027	-2.18195	0.033773	0.286298	-4.28836
CG10467	FBgn0035679	3L	6093204	6094747	1543	-	0.296421	5.32215	2.12309	0.0386484	0.300714	-4.28852
pgc	FBgn0016053	2R	22330200	22332813	2613	+	-0.282136	6.24024	-2.17258	0.0345111	0.288079	-4.28858
CG10802	FBgn0029664	X	3482965	3484555	1590	+	-0.112172	5.63574	-2.14852	0.0364708	0.293348	-4.28876
ebo	FBgn0266572	X	471019	476579	5560	-	-0.111574	6.95865	-2.18548	0.0334982	0.285359	-4.28899
aPKC	FBgn0261854	2R	14944458	14962969	18511	-	-0.120815	7.03167	-2.18535	0.0335082	0.285359	-4.28949
Sucb	FBgn0029118	3L	5561701	5563691	1990	-	0.174836	5.56579	2.14206	0.0370138	0.295627	-4.28974
CG13102	FBgn0032088	2L	9012188	9014149	1961	+	0.377454	3.79619	1.97208	0.054067	0.331323	-4.28975
CG14777	FBgn0026872	X	1466134	1468692	2558	+	0.232205	4.32463	2.04142	0.0464292	0.316006	-4.29064
Gycalpha99B	FBgn0013972	3R	29682503	29685758	3255	+	0.30098	3.74724	1.98942	0.0520621	0.328479	-4.29104
CG9527	FBgn0031813	2L	6426724	6448403	21679	-	0.28495	7.00365	2.18388	0.0336226	0.285808	-4.29105
GluRIA	FBgn0004619	3L	6624032	6635059	11027	+	0.334785	1.93966	1.77138	0.0825077	0.36805	-4.29132
fz4	FBgn0027342	X	7106272	7110321	4049	-	-0.187662	5.65171	-2.14754	0.0365527	0.293498	-4.29238
Tbp	FBgn0003687	2R	21686192	21687642	1450	-	-0.198944	4.91686	-2.09598	0.041095	0.305543	-4.29307
CG3634	FBgn0037026	3L	20806868	20809272	2404	-	-0.148344	5.06302	-2.11006	0.0398079	0.302795	-4.29322
CG13601	FBgn0039126	3R	23926372	23927634	1262	-	-0.109349	5.26324	-2.12504	0.0384774	0.300714	-4.29325
eIF3d1	FBgn0040227	3R	23680039	23682317	2278	+	-0.116579	8.78041	-2.16968	0.0347418	0.288583	-4.29396
cact	FBgn0000250	2L	16313036	16326207	13171	-	-0.156856	7.80447	-2.17855	0.0340387	0.286664	-4.29403
Rhp	FBgn0026374	X	15788897	15793632	4735	+	0.240664	3.68258	1.96837	0.0545045	0.331656	-4.29501
phtf	FBgn0028579	2R	6741899	6746141	4242	+	-0.136475	5.97209	-2.16039	0.0354924	0.290518	-4.29628
CG6749	FBgn0036040	3L	9731238	9733807	2569	-	0.283678	1.5116	1.70466	0.0943778	0.380713	-4.29775
CG44140	FBgn0264989	2L	15694038	15694471	433	-	0.333177	2.65804	1.84175	0.0713635	0.354506	-4.29844
CG44141	FBgn0264990	2L	15659041	15659474	433	-	0.333177	2.65804	1.84175	0.0713635	0.354506	-4.29844
CG5397	FBgn0031327	2L	1240036	1243018	2982	+	0.39733	5.19368	2.10632	0.0401461	0.302795	-4.29885
mei-41	FBgn0004367	X	16391698	16399850	8152	+	-0.162241	5.55727	-2.13782	0.0373735	0.295866	-4.29886
fkh	FBgn0000659	3R	28580976	28585264	4288	-	0.258702	3.70218	1.96831	0.0545111	0.331656	-4.30213
Eip78C	FBgn0004865	3L	21226609	21266503	39894	+	-0.265822	1.72089	-1.73535	0.0887525	0.376647	-4.30342
Deaf1	FBgn0013799	3L	19818174	19830686	12512	+	-0.13595	5.5588	-2.13612	0.0375194	0.296371	-4.30371
CG4049	FBgn0034976	2R	24107087	24114292	7205	-	-0.207077	6.14956	-2.16344	0.0352447	0.289437	-4.30401
CG16713	FBgn0031560	2L	3695032	3695411	379	-	0.380491	4.45369	2.05018	0.0455347	0.311882	-4.30526
CG6145	FBgn0033853	2R	13537371	13547577	10206	-	0.211674	6.97334	2.17712	0.034151	0.286664	-4.30544
spir	FBgn0003475	2L	20311219	20348386	37167	+	-0.151455	6.60397	-2.17341	0.034445	0.287786	-4.30642
CG42705	FBgn0261616	X	7413869	7414662	793	+	0.420642	5.42547	2.12424	0.0385477	0.300714	-4.30691
CG10827	FBgn0038845	3R	21005160	21006990	1830	-	0.393658	4.85732	2.06588	0.0439675	0.308438	-4.30857
net	FBgn0002931	2L	82421	87387	4966	-	0.250478	1.77171	1.74116	0.0877207	0.375724	-4.30963
CG16952	FBgn0030701	X	15870183	15875607	5424	+	-0.133161	6.34032	-2.16617	0.0350234	0.289268	-4.3098
CG31345	FBgn0051345	3R	12811145	12817029	5884	-	0.216748	2.29529	1.79622	0.0784179	0.361975	-4.31124
CG5555	FBgn0038686	3R	19178085	19180538	2453	-	-0.13392	5.49624	-2.12882	0.0381486	0.299568	-4.31228
IntS2	FBgn0030858	X	17652761	17656818	4057	-	-0.114749	5.75031	-2.14153	0.0370591	0.295627	-4.31229
tamo	FBgn0041582	2R	24126638	24133551	6913	-	-0.105995	5.75431	-2.14099	0.0371048	0.295627	-4.31469
cm	FBgn0000330	X	7009006	7011145	2139	-	-0.0977173	5.0716	-2.09972	0.0407498	0.303789	-4.31474
CG31926	FBgn0051926	2L	1495460	1497071	1611	+	1.43366	3.80219	1.90585	0.0623464	0.347685	-4.31493
Bap170	FBgn0042085	2R	6636512	6642358	5846	+	-0.196993	7.57096	-2.1687	0.0348204	0.288583	-4.31686
obst-B	FBgn0027600	2L	10032690	10038954	6264	+	0.34045	3.06792	1.89862	0.0633123	0.349426	-4.31687
stil	FBgn0003527	2R	12570367	12571883	1516	+	-0.170455	4.13979	-2.00989	0.0497781	0.322944	-4.31732
me31B	FBgn0004419	2L	10239341	10242172	2831	+	-0.188205	11.0128	-2.12077	0.0388527	0.301271	-4.31901
Gdap1	FBgn0035587	3L	5141953	5144317	2364	+	0.286936	2.41897	1.80398	0.0771758	0.361489	-4.31908
CG31751	FBgn0086909	2L	18677221	18683715	6494	+	0.219587	5.07885	2.09273	0.0413966	0.305543	-4.31966
barr	FBgn0014127	2L	20058163	20061370	3207	-	-0.261043	5.71802	-2.13576	0.0375497	0.296371	-4.32047
CG33966	FBgn0053966	3L	1234130	1235420	1290	+	0.385427	3.19155	1.88923	0.0645853	0.349808	-4.32417
CG33129	FBgn0053129	2L	10964905	10970275	5370	-	-0.131716	7.93472	-2.16206	0.035356	0.289657	-4.32486
CG1662	FBgn0030481	X	13387563	13389332	1769	+	-0.101998	5.06757	-2.09218	0.0414478	0.305543	-4.32507
Zw10	FBgn0004643	X	2604197	2606824	2627	+	-0.203171	6.60214	-2.16301	0.0352789	0.289437	-4.32559
Tspo	FBgn0031263	2L	559612	560523	911	+	-0.309783	6.64604	-2.16336	0.035251	0.289437	-4.32632
CG10907	FBgn0036207	3L	11793514	11795418	1904	+	-0.132413	4.40318	-2.03124	0.0474879	0.317387	-4.3264
Tfb4	FBgn0031309	2L	1149445	1150677	1232	-	-0.15828	4.15693	-2.0071	0.0500835	0.32305	-4.32647
CG5162	FBgn0030828	X	17215304	17217365	2061	+	0.37993	6.6211	2.15908	0.0355992	0.291054	-4.32668
CG15047	FBgn0030938	X	18528683	18529593	910	+	-0.274658	4.12427	-1.99725	0.0511775	0.325222	-4.32672
CG14613	FBgn0031188	X	22469981	22472021	2040	-	-0.107803	5.07126	-2.09185	0.0414793	0.305543	-4.32749
Cand1	FBgn0027568	2L	10358134	10362707	4573	-	-0.0822907	6.9757	-2.16597	0.0350399	0.289268	-4.3279
lin-52	FBgn0029800	X	5753390	5754958	1568	-	-0.191759	4.73478	-2.06251	0.0443	0.308648	-4.3308
slpr	FBgn0030018	X	8170229	8177185	6956	-	-0.154942	7.33396	-2.16278	0.035298	0.289437	-4.33189
Cht4	FBgn0022700	2R	21065379	21067087	1708	-	0.617283	2.01995	1.75026	0.0861221	0.372864	-4.33224
l(2)37Cg	FBgn0086447	2L	19133023	19135233	2210	-	0.134726	3.43648	1.92605	0.0597132	0.341629	-4.33278
EMC1	FBgn0037530	3R	7903030	7907363	4333	-	-0.0872837	7.82644	-2.15882	0.0356207	0.291054	-4.33287
CG2224	FBgn0039773	3R	30456441	30459300	2859	-	-0.117326	4.42722	-2.03235	0.0473718	0.317387	-4.33385
CG32262	FBgn0052262	3L	3809146	3810196	1050	-	0.117514	3.51748	1.93094	0.05909	0.340104	-4.33561
CG44013	FBgn0264775	3R	15508896	15509917	1021	-	0.497672	1.29322	1.64244	0.106686	0.398385	-4.3361
Dsor1	FBgn0010269	X	9247342	9250037	2695	+	-0.127881	5.97431	-2.14001	0.0371875	0.295778	-4.3366
Sec10	FBgn0266673	3R	24134831	24137538	2707	+	0.0860463	5.46373	2.11305	0.0395394	0.302161	-4.3373
mtg	FBgn0260386	3R	8250497	8260718	10221	+	0.236502	2.06606	1.74543	0.0869667	0.374607	-4.33939
nsl1	FBgn0262527	3R	15793782	15802102	8320	+	-0.121272	7.56356	-2.15674	0.0357909	0.291674	-4.34099
mim	FBgn0053558	2R	6924687	6971637	46950	-	-0.15069	7.52521	-2.15684	0.0357828	0.291674	-4.3411
polo	FBgn0003124	3L	20309654	20313466	3812	+	-0.213641	8.4493	-2.14917	0.0364166	0.293348	-4.34111
yellow-g2	FBgn0035328	3L	2276550	2278038	1488	+	-1.80055	6.03132	-2.109	0.0399035	0.302795	-4.34149
CG43103	FBgn0262563	2R	17139450	17139931	481	-	0.276298	3.03637	1.87378	0.0667292	0.352334	-4.34294
PGRP-SC1b	FBgn0033327	2R	8713446	8715094	1648	+	-1.2549	0.323226	-1.55233	0.126803	0.426696	-4.34297
CG12721	FBgn0030373	X	12072008	12072818	810	-	-0.4125	3.34539	-1.87184	0.067002	0.352334	-4.34425
Mcm7	FBgn0020633	3L	8891596	8894310	2714	+	-0.239956	7.31577	-2.15611	0.0358428	0.291841	-4.34467
CG14439	FBgn0029898	X	6747544	6755752	8208	+	0.369894	5.16108	2.07921	0.0426741	0.306155	-4.34559
gkt	FBgn0260817	2L	3159950	3162399	2449	+	-0.197141	5.53087	-2.11206	0.0396282	0.302161	-4.3456
CycB	FBgn0000405	2R	22803521	22806948	3427	-	-0.237784	10.663	-2.11276	0.0395652	0.302161	-4.34594
Orc5	FBgn0015271	2L	13829837	13831576	1739	+	-0.232694	4.55079	-2.03207	0.0474008	0.317387	-4.3464
Clp	FBgn0015621	2L	819964	821209	1245	+	-0.178327	4.4129	-2.02078	0.0485979	0.319264	-4.34938
mof	FBgn0014340	X	5873840	5876853	3013	-	-0.229475	4.62158	-2.04174	0.0463961	0.316006	-4.35098
PCNA	FBgn0005655	2R	20261754	20262883	1129	-	-0.205503	7.41565	-2.15221	0.0361646	0.293348	-4.35118
Inos	FBgn0025885	2R	7454922	7458874	3952	-	0.195265	7.67459	2.1507	0.0362894	0.293348	-4.35156
Ctf4	FBgn0033890	2R	13980362	13983317	2955	-	-0.246087	5.89464	-2.12589	0.0384038	0.300714	-4.35339
sn	FBgn0003447	X	7964024	7986601	22577	+	-0.167843	6.37001	-2.14291	0.0369424	0.295603	-4.35808
Cp7Fb	FBgn0014465	X	8473837	8476071	2234	+	-1.44085	6.47254	-2.11239	0.0395981	0.302161	-4.35917
CG11403	FBgn0026876	X	1236873	1239884	3011	-	-0.232599	5.26213	-2.08513	0.0421107	0.30611	-4.35947
CG5916	FBgn0038401	3R	16147029	16149636	2607	+	-0.148851	4.69041	-2.04071	0.0465021	0.316006	-4.36231
scramb1	FBgn0052056	3L	10220483	10225240	4757	-	0.117746	5.80777	2.11947	0.0389676	0.301406	-4.36244
NT5E-2	FBgn0050104	2R	17485002	17493169	8167	+	0.268084	5.59134	2.10367	0.0403872	0.302795	-4.36429
yin	FBgn0265575	X	3862966	3871939	8973	-	-0.216959	8.39529	-2.13799	0.0373597	0.295866	-4.36446
spg	FBgn0264324	3R	28845270	28870439	25169	+	-0.16085	6.61493	-2.1443	0.0368247	0.294916	-4.365
frc	FBgn0042641	3L	17428936	17433190	4254	-	0.146684	5.74077	2.11448	0.0394114	0.302161	-4.36765
Cnx99A	FBgn0015622	3R	29315254	29319644	4390	-	0.0733909	7.62163	2.1422	0.037002	0.295627	-4.36859
CG4676	FBgn0033815	2R	13235980	13237055	1075	+	-0.408566	1.97523	-1.72952	0.0897995	0.377174	-4.36879
CG8038	FBgn0035831	3L	7977805	7978650	845	-	-0.144475	3.8769	-1.95611	0.055971	0.333596	-4.36897
CG11456	FBgn0037031	3L	20841987	20844340	2353	+	-0.163145	4.53474	-2.02244	0.0484207	0.31893	-4.36902
Cpr67B	FBgn0035985	3L	9404797	9406174	1377	+	0.263682	5.51447	2.10259	0.0404859	0.302795	-4.36906
CG4586	FBgn0029924	X	6969918	6972265	2347	+	-0.330447	5.99575	-2.12349	0.0386134	0.300714	-4.37168
Su(var)2-10	FBgn0003612	2R	9116122	9122000	5878	+	-0.227525	7.48567	-2.14099	0.0371041	0.295627	-4.3727
CG14931	FBgn0032374	2L	11788334	11789475	1141	+	-0.222761	5.15832	-2.06978	0.0435857	0.307522	-4.37364
CG10254	FBgn0027512	3R	23689007	23694983	5976	-	-0.167866	9.63082	-2.11561	0.0393104	0.302161	-4.37485
Ance-4	FBgn0033366	2R	9039728	9042142	2414	-	-0.524366	5.17042	-2.06632	0.0439245	0.308377	-4.37598
CG11367	FBgn0037185	3L	22728111	22733446	5335	+	-0.20785	4.57555	-2.02164	0.0485064	0.319041	-4.37769
mirr	FBgn0014343	3L	12693639	12710249	16610	+	0.236834	3.06824	1.85066	0.0700485	0.353959	-4.37935
Fsn	FBgn0043010	2R	13220939	13222459	1520	-	-0.1177	5.33697	-2.0828	0.0423319	0.30611	-4.37954
XRCC1	FBgn0026751	X	5329876	5332435	2559	+	-0.186747	5.52314	-2.09418	0.0412621	0.305543	-4.37981
mtrm	FBgn0010431	3L	8413012	8414103	1091	+	-0.292194	7.33973	-2.13702	0.037442	0.296025	-4.38136
CG15117	FBgn0034417	2R	19122231	19129300	7069	-	-0.261758	4.10691	-1.97072	0.0542265	0.331323	-4.38188
CG13933	FBgn0035270	3L	1771809	1775147	3338	-	-0.0996335	5.78883	-2.1073	0.0400575	0.302795	-4.38381
CG31446	FBgn0051446	3R	15693086	15694194	1108	+	0.487473	3.14774	1.8638	0.0681449	0.352334	-4.38387
CG10543	FBgn0034570	2R	20996220	21007740	11520	+	-0.124059	6.53293	-2.13131	0.0379327	0.298632	-4.38752
geminin	FBgn0033081	2R	6655463	6656594	1131	-	-0.218112	6.24457	-2.12347	0.0386152	0.300714	-4.38765
Mad	FBgn0011648	2L	3146056	3159643	13587	-	-0.173237	6.39699	-2.1278	0.038237	0.300008	-4.38772
wun2	FBgn0041087	2R	9414342	9417846	3504	+	-0.225943	5.20035	-2.07046	0.0435199	0.307522	-4.38805
CG34163	FBgn0085192	2L	11988270	11988801	531	+	0.218807	3.92576	1.9442	0.0574289	0.336466	-4.38875
Nha1	FBgn0031865	2L	6860905	6870389	9484	-	0.212207	5.90003	2.10772	0.0400192	0.302795	-4.38995
CG17475	FBgn0038481	3R	17129339	17130426	1087	-	0.313267	5.395	2.07546	0.043035	0.306497	-4.39259
Obp57c	FBgn0034509	2R	20503584	20504202	618	+	0.327473	5.60452	2.08866	0.0417775	0.306108	-4.39406
CG31495	FBgn0051495	3R	13838240	13839934	1694	-	-0.238646	3.34902	-1.87424	0.0666637	0.352334	-4.39568
pot	FBgn0250871	X	11907409	11917260	9851	-	0.207976	4.4453	1.99784	0.0511115	0.325222	-4.39653
GstE7	FBgn0063493	2R	18406924	18407688	764	+	-0.626092	4.49923	-1.97797	0.0533785	0.330101	-4.39736
CG1965	FBgn0037466	3R	7067401	7071624	4223	+	-0.107832	5.86845	-2.10478	0.0402862	0.302795	-4.39862
CG30043	FBgn0050043	2R	12359436	12363165	3729	+	0.504803	3.05246	1.81473	0.075483	0.360119	-4.39871
mbf1	FBgn0262732	3L	16574436	16576871	2435	+	-0.106884	6.33406	-2.11846	0.039057	0.301594	-4.40166
CG34229	FBgn0259832	2R	11841608	11842164	556	+	0.155777	2.51399	1.7579	0.0847999	0.372365	-4.40258
mt:ND1	FBgn0013679	mitochondrion_genome	11721	12659	938	-	0.263503	11.0181	2.07665	0.0429204	0.306313	-4.40286
ken	FBgn0011236	2R	23870273	23877442	7169	+	0.146603	6.06354	2.10677	0.0401056	0.302795	-4.4049
CenG1A	FBgn0028509	2L	13835564	13898712	63148	+	-0.114665	6.39676	-2.11972	0.0389459	0.301406	-4.40495
CG14778	FBgn0029580	X	1467493	1470614	3121	+	0.218338	1.75895	1.65695	0.103704	0.393033	-4.40764
CG9780	FBgn0037230	3R	4292274	4294840	2566	-	0.311859	5.28505	2.05772	0.0447761	0.310231	-4.40941
ACXD	FBgn0040507	3L	2237608	2243719	6111	+	0.292195	3.94109	1.92764	0.05951	0.341098	-4.41056
CG12581	FBgn0037213	3R	4174632	4186751	12119	+	0.22123	5.48063	2.07517	0.0430629	0.306497	-4.41147
Nup133	FBgn0039004	3R	22690607	22694772	4165	+	-0.137326	6.51814	-2.11756	0.0391368	0.301708	-4.41208
Lrr47	FBgn0010398	2L	10517335	10519269	1934	+	-0.189699	4.36461	-1.98063	0.0530705	0.329618	-4.41227
hdc	FBgn0010113	3R	30277932	30372382	94450	+	-0.203511	6.48746	-2.1165	0.0392317	0.301937	-4.4129
CG32206	FBgn0052206	3L	19340321	19412912	72591	-	0.179921	2.00372	1.69302	0.0965875	0.383307	-4.4135
CG31342	FBgn0051342	3R	12986041	12991543	5502	+	-0.1837	7.29287	-2.12118	0.038817	0.301246	-4.41397
CG15418	FBgn0031554	2L	3621110	3621704	594	-	-0.526883	1.14705	-1.56577	0.123623	0.422276	-4.41506
CG31517	FBgn0047199	3R	13948420	13949742	1322	+	-0.230492	2.56237	-1.77894	0.0812443	0.366419	-4.41623
CG7560	FBgn0036157	3L	11425158	11426395	1237	+	0.426742	3.18516	1.82356	0.0741149	0.359488	-4.41683
CG17734	FBgn0037890	3R	11242208	11243999	1791	-	-0.117857	5.61042	-2.08065	0.0425363	0.306155	-4.41701
CG43163	FBgn0262719	3L	8472807	8507146	34339	-	0.273676	2.44673	1.73651	0.0885466	0.376171	-4.41731
CG11279	FBgn0036342	3L	13046977	13048919	1942	+	0.172577	3.82305	1.9174	0.0608285	0.344608	-4.418
CkIIbeta	FBgn0000259	X	11792533	11801587	9054	+	-0.111339	7.31919	-2.11856	0.0390484	0.301594	-4.41864
CG7694	FBgn0038627	3R	18573091	18590726	17635	+	0.20748	3.02979	1.82606	0.0737315	0.359131	-4.41865
CG32277	FBgn0052277	3L	3204600	3205449	849	-	0.399698	2.73783	1.77709	0.0815516	0.366907	-4.4191
eEFSec	FBgn0034627	2R	21384552	21386221	1669	-	-0.142603	3.27451	-1.85525	0.0693785	0.353331	-4.41997
CG32448	FBgn0052448	3L	21827774	21828480	706	-	0.236246	3.03069	1.81022	0.0761885	0.360367	-4.42293
lin	FBgn0002552	2R	8914524	8918234	3710	+	-0.22149	5.81217	-2.08681	0.0419521	0.306108	-4.42431
CG18747	FBgn0042104	3R	7780884	7783446	2562	-	0.286173	2.96548	1.80516	0.0769884	0.361489	-4.42441
Chd1	FBgn0250786	2L	2979562	2987723	8161	-	-0.173173	8.07617	-2.10929	0.0398778	0.302795	-4.42546
CG6015	FBgn0038927	3R	22032150	22034286	2136	-	-0.126561	5.77509	-2.087	0.0419345	0.306108	-4.42613
gw	FBgn0051992	4	649041	663103	14062	-	-0.111558	9.36714	-2.0932	0.0413531	0.305543	-4.42629
CG12219	FBgn0043796	X	6299054	6301285	2231	-	-0.160905	5.08908	-2.03955	0.0466221	0.316294	-4.42687
Smurf	FBgn0029006	2R	17592791	17604461	11670	+	-0.119751	6.90764	-2.115	0.0393651	0.302161	-4.42744
CG4592	FBgn0032162	2L	9921633	9922860	1227	+	0.219401	5.04635	2.03411	0.0471873	0.317112	-4.42821
X11L	FBgn0026313	X	17599608	17606879	7271	+	-0.127561	6.70249	-2.11276	0.0395656	0.302161	-4.42845
sad	FBgn0003312	3R	11877235	11879754	2519	+	0.325882	2.39105	1.71808	0.0918833	0.378522	-4.42845
CG6808	FBgn0037921	3R	11621466	11625644	4178	-	-0.211569	2.62367	-1.76216	0.0840686	0.371432	-4.42926
fabp	FBgn0037913	3R	11559896	11567054	7158	-	0.147531	9.24221	2.09424	0.0412565	0.305543	-4.42944
MAPk-Ak2	FBgn0013987	X	5759908	5764203	4295	-	-0.0806076	6.51157	-2.10905	0.0398991	0.302795	-4.43004
su(r)	FBgn0086450	X	9196808	9201820	5012	-	0.236045	5.916	2.08769	0.0418695	0.306108	-4.43004
Pp2B-14D	FBgn0011826	X	16554627	16560016	5389	-	-0.12284	6.6686	-2.11102	0.0397218	0.302447	-4.43165
GMF	FBgn0028894	2L	16301656	16302954	1298	-	0.175335	3.83736	1.91597	0.061015	0.344735	-4.43167
CG15514	FBgn0039712	3R	29860055	29861494	1439	-	-0.147149	5.51215	-2.06699	0.0438585	0.308377	-4.43257
CG11851	FBgn0039293	3R	25221589	25224118	2529	+	-0.17013	6.17439	-2.09747	0.0409569	0.304843	-4.43312
gem	FBgn0050011	2R	10124293	10137472	13179	+	0.151414	7.73207	2.10766	0.0400249	0.302795	-4.43414
CG7326	FBgn0030970	X	18861197	18863776	2579	-	-0.246501	5.31961	-2.05242	0.0453077	0.311017	-4.43422
CG17829	FBgn0025635	X	625542	628016	2474	+	-0.154077	5.342	-2.05526	0.0450217	0.310231	-4.43427
Ephrin	FBgn0040324	4	571755	580122	8367	+	-0.0876403	6.4848	-2.10621	0.0401566	0.302795	-4.43526
Lfg	FBgn0025692	2R	12875164	12876966	1802	-	0.336935	4.08389	1.93	0.0592098	0.340104	-4.43528
CG2938	FBgn0029685	X	3932000	3936469	4469	-	-0.172964	6.48112	-2.10423	0.0403367	0.302795	-4.43747
dan	FBgn0039286	3R	25184383	25192806	8423	+	0.84001	0.314055	1.44887	0.15353	0.454465	-4.43781
Hsp70Aa	FBgn0013275	3R	11954163	11956544	2381	-	0.6384	3.60361	1.89485	0.0638206	0.349524	-4.43805
Hsp70Ab	FBgn0013276	3R	11958535	11960909	2374	+	0.6384	3.60361	1.89485	0.0638206	0.349524	-4.43805
CG3430	FBgn0031875	2L	6957008	6959104	2096	+	-0.252478	5.93985	-2.0843	0.0421899	0.30611	-4.4386
AlaRS-m	FBgn0028962	3L	5146098	5149852	3754	+	0.172424	5.61922	2.06898	0.0436639	0.307554	-4.4386
Gk2	FBgn0035266	3L	1738407	1745421	7014	+	0.171664	6.55048	2.10362	0.0403922	0.302795	-4.43909
ric8a	FBgn0028292	X	9256168	9259202	3034	+	-0.142041	5.42127	-2.05794	0.0447539	0.310231	-4.43946
CG18278	FBgn0033836	2R	13408042	13409887	1845	-	-0.481357	4.51052	-1.98081	0.0530494	0.329618	-4.44054
snf	FBgn0003449	X	5309242	5310501	1259	+	-0.0833278	5.81556	-2.0784	0.0427523	0.306155	-4.44102
Rab32	FBgn0002567	2R	9177864	9186342	8478	-	-0.118484	6.51712	-2.10305	0.0404437	0.302795	-4.44139
CG7800	FBgn0037552	3R	8217957	8219734	1777	+	0.47241	3.62677	1.84974	0.0701825	0.353959	-4.44228
CG4872	FBgn0030799	X	16881347	16882790	1443	+	0.257945	3.65406	1.89037	0.0644294	0.349808	-4.44292
CG31145	FBgn0051145	3R	23605751	23669659	63908	-	0.206757	5.85928	2.07815	0.0427761	0.306155	-4.44399
tws	FBgn0004889	3R	10126129	10139772	13643	-	-0.150478	7.73798	-2.10197	0.0405427	0.302976	-4.44513
CG16935	FBgn0033883	2R	13860349	13862002	1653	-	0.137346	5.60858	2.06425	0.0441282	0.308648	-4.44563
CG7916	FBgn0028534	2L	13846752	13847799	1047	+	0.655923	6.18732	2.07984	0.0426139	0.306155	-4.44566
toc	FBgn0015600	2L	3068345	3144786	76441	-	-0.143646	7.86792	-2.10036	0.0406908	0.303653	-4.44638
CG11638	FBgn0040351	X	1013984	1026703	12719	-	0.188236	1.90734	1.65123	0.104871	0.394885	-4.44649
CG13083	FBgn0032789	2L	19487490	19488691	1201	+	1.23286	6.4041	2.07784	0.0428061	0.306155	-4.44719
CG14442	FBgn0029893	X	6689296	6695007	5711	-	-0.164154	7.05602	-2.10416	0.0403427	0.302795	-4.44832
Rca1	FBgn0017551	2L	6852315	6853866	1551	+	-0.275553	6.03827	-2.08397	0.0422207	0.30611	-4.4485
CG7900	FBgn0037548	3R	8094124	8105083	10959	+	0.310927	4.99059	2.0244	0.0482121	0.318482	-4.44867
fusl	FBgn0031702	2L	5330470	5338073	7603	-	0.354652	4.48696	1.96034	0.0554615	0.333124	-4.44911
Grx1	FBgn0036820	3L	18869230	18870057	827	+	0.147202	5.77496	2.0698	0.0435842	0.307522	-4.45074
l(2)not	FBgn0011297	2R	23705439	23709792	4353	-	-0.156147	5.15959	-2.03079	0.0475362	0.317387	-4.45161
LManI	FBgn0032253	2L	10452677	10457241	4564	-	0.407147	5.11872	2.02662	0.0479761	0.317909	-4.45172
Mco1	FBgn0032116	2L	9416588	9426342	9754	+	0.321556	4.88906	2.00672	0.0501261	0.32305	-4.45388
aurB	FBgn0024227	2L	10856797	10858094	1297	-	-0.23606	4.45232	-1.96559	0.0548338	0.332155	-4.45398
Oatp58Da	FBgn0050277	2R	22218456	22220905	2449	-	0.353874	4.11524	1.91342	0.0613479	0.344989	-4.45579
betaTub97EF	FBgn0003890	3R	27967008	27988384	21376	-	0.262828	6.32587	2.08831	0.0418108	0.306108	-4.45663
Ddc	FBgn0000422	2L	19116483	19120306	3823	-	0.21322	4.92727	2.00944	0.0498274	0.322944	-4.45798
CG6191	FBgn0027581	2R	13580313	13593339	13026	-	0.147523	6.56399	2.09471	0.0412125	0.305543	-4.45903
Pdxk	FBgn0085484	3L	9360316	9362042	1726	+	0.211437	6.0535	2.07612	0.042971	0.306313	-4.45944
hbs	FBgn0029082	2R	15011396	15042134	30738	+	0.343458	1.43761	1.57122	0.122351	0.42087	-4.46009
CG10051	FBgn0034437	2R	19363641	19367294	3653	+	0.464717	1.77792	1.60161	0.115454	0.412969	-4.46019
knrl	FBgn0001323	3L	20597141	20620659	23518	-	0.199186	2.25269	1.68482	0.0981691	0.385701	-4.46042
CG10407	FBgn0038395	3R	16044747	16046130	1383	-	-0.744319	5.38477	-2.02925	0.0476979	0.317909	-4.46213
mRpS10	FBgn0038307	3R	15229665	15230516	851	+	0.140364	4.83834	1.99706	0.0511995	0.325222	-4.46303
mbt	FBgn0025743	X	16610685	16614856	4171	+	-0.148251	6.18214	-2.08219	0.0423898	0.30611	-4.46506
CG13775	FBgn0031874	2L	6954357	6956950	2593	-	0.172507	3.25564	1.81781	0.0750031	0.35992	-4.46528
PIG-O	FBgn0034346	2R	18426421	18430333	3912	+	-0.110518	6.00647	-2.07459	0.0431183	0.306656	-4.46548
vkg	FBgn0016075	2L	5012144	5028191	16047	-	0.226163	8.21912	2.08693	0.0419408	0.306108	-4.46611
CG32750	FBgn0052750	X	6194737	6196439	1702	-	0.474184	3.65972	1.8624	0.0683458	0.352392	-4.46743
Nep4	FBgn0038818	3R	20652567	20659904	7337	-	0.200868	4.03922	1.91875	0.0606537	0.343938	-4.4696
Galk	FBgn0263199	3L	8982212	8986091	3879	-	0.2593	7.18354	2.09244	0.0414242	0.305543	-4.46975
hyx	FBgn0037657	3R	9038760	9042349	3589	+	-0.103001	5.79053	-2.06298	0.0442536	0.308648	-4.47001
Dh31-R	FBgn0052843	2R	13267798	13295927	28129	-	0.267147	3.59142	1.85445	0.0694939	0.353363	-4.47058
CG17168	FBgn0039943	X	23082738	23084576	1838	+	-0.135422	6.02777	-2.07235	0.0433353	0.307213	-4.47228
yrt	FBgn0004049	3R	13428867	13434984	6117	-	-0.166301	6.53305	-2.08723	0.041912	0.306108	-4.4724
dikar	FBgn0261934	3L	6728800	6743164	14364	-	-0.156622	7.44728	-2.08981	0.0416697	0.306108	-4.47256
CG4332	FBgn0030456	X	13155038	13157372	2334	+	-0.146216	6.38563	-2.08317	0.0422965	0.30611	-4.4735
CG17549	FBgn0032774	2L	19387050	19390075	3025	-	0.258866	7.0652	2.09033	0.0416208	0.306108	-4.47394
Membrin	FBgn0260856	3L	5366455	5367381	926	+	0.147591	4.00849	1.90276	0.0627573	0.348719	-4.47535
Rac1	FBgn0010333	3L	1300879	1302683	1804	-	-0.0887499	5.71714	-2.05572	0.0449758	0.310231	-4.47563
Nf-YC	FBgn0029905	X	6818178	6820919	2741	-	-0.178679	5.65211	-2.05114	0.0454372	0.311445	-4.4766
CG6044	FBgn0034725	2R	22404177	22408540	4363	+	0.197158	3.06085	1.79734	0.0782371	0.361975	-4.47692
CG14567	FBgn0037126	3L	21737706	21738430	724	-	0.455368	3.59939	1.85084	0.0700216	0.353959	-4.47706
Rel	FBgn0014018	3R	9044183	9047977	3794	-	0.129466	6.97431	2.08944	0.0417049	0.306108	-4.47712
Synj	FBgn0034691	2R	22080176	22085767	5591	+	-0.10201	6.33114	-2.07915	0.0426803	0.306155	-4.4783
Clk	FBgn0023076	3L	7763233	7775603	12370	-	0.228882	3.65347	1.86372	0.0681567	0.352334	-4.47837
CG11802	FBgn0030346	X	11871299	11872779	1480	-	-0.16844	4.44267	-1.95271	0.0563843	0.334305	-4.47895
kto	FBgn0001324	3L	19836614	19844944	8330	+	-0.11303	6.4513	-2.08187	0.0424206	0.30611	-4.47942
Lasp	FBgn0063485	3L	16676406	16711677	35271	-	-0.111974	6.52738	-2.08298	0.042315	0.30611	-4.48
Gs2	FBgn0001145	X	11422832	11430197	7365	+	0.269452	7.87806	2.08281	0.0423312	0.30611	-4.48013
CG31103	FBgn0051103	3R	25219318	25221444	2126	+	0.247419	4.67955	1.96916	0.0544109	0.331542	-4.48173
Tep4	FBgn0041180	2L	19548507	19556451	7944	+	0.272216	7.50891	2.08448	0.0421725	0.30611	-4.48234
Ubr3	FBgn0260970	X	7935896	7953883	17987	+	-0.132023	7.87162	-2.081	0.0425031	0.306155	-4.48331
CG7910	FBgn0037547	3R	8087252	8089526	2274	+	0.283165	7.58151	2.0833	0.0422841	0.30611	-4.48344
wdb	FBgn0027492	3R	27561675	27582241	20566	-	-0.134526	7.25321	-2.0852	0.042104	0.30611	-4.48423
Gprk2	FBgn0261988	3R	31405245	31457873	52628	+	-0.126239	5.99591	-2.06358	0.0441945	0.308648	-4.48568
l(2)34Fc	FBgn0261534	2L	14349020	14351513	2493	-	0.350091	4.73824	1.97086	0.0542107	0.331323	-4.48591
Galphas	FBgn0001123	2R	23942538	23946936	4398	+	0.184987	5.50845	2.03851	0.0467295	0.31654	-4.48595
mms4	FBgn0033549	2R	10811078	10812215	1137	+	-0.286616	3.79936	-1.87202	0.066976	0.352334	-4.4861
Parg	FBgn0023216	X	3668837	3671502	2665	-	-0.200825	5.45254	-2.03477	0.0471187	0.316881	-4.4864
CG34112	FBgn0086608	3R	4391711	4394259	2548	-	0.262873	1.90349	1.614	0.112734	0.407635	-4.48681
CG9701	FBgn0036659	3L	16733546	16739364	5818	+	0.348143	3.8604	1.88689	0.0649064	0.349808	-4.48694
mrj	FBgn0034091	2R	16203329	16221793	18464	-	-0.124537	6.23661	-2.07183	0.0433864	0.307213	-4.48731
Fmo-2	FBgn0033079	2R	6642418	6645098	2680	-	0.229384	5.4494	2.02713	0.0479216	0.317909	-4.48758
Wdr24	FBgn0027518	3R	29741972	29745092	3120	-	-0.205659	5.37938	-2.02649	0.0479894	0.317909	-4.48781
CG12018	FBgn0027903	3L	1775633	1777019	1386	+	-0.22888	5.2315	-2.01727	0.0489757	0.320812	-4.48805
GXIVsPLA2	FBgn0036545	3L	15955096	15956465	1369	+	0.219202	4.4468	1.95555	0.0560397	0.333658	-4.48934
woc	FBgn0010328	3R	27256595	27264055	7460	-	-0.186489	8.48115	-2.07173	0.0433955	0.307213	-4.49035
CG14215	FBgn0031052	X	19652305	19659407	7102	+	-0.159913	6.85038	-2.08159	0.0424474	0.30611	-4.49084
CG12974	FBgn0037065	3L	21281752	21285962	4210	-	0.312033	4.99702	1.9877	0.0522579	0.328793	-4.49239
CG16974	FBgn0032479	2L	13183849	13191979	8130	-	-0.0902339	8.14521	-2.07314	0.0432591	0.306951	-4.494
CG10650	FBgn0046302	2L	18993360	18995934	2574	-	0.316446	6.0644	2.05753	0.0447949	0.310231	-4.49403
CG11147	FBgn0031734	2L	5733675	5741244	7569	-	0.254242	6.55694	2.07408	0.0431682	0.306776	-4.49428
Rcd2	FBgn0037012	3L	20527972	20540417	12445	-	0.215266	4.48809	1.94379	0.0574799	0.336533	-4.49448
msb1l	FBgn0027949	2L	19577701	19579131	1430	+	-0.281118	5.45012	-2.02752	0.0478804	0.317909	-4.49609
Ptr	FBgn0262867	2R	6181748	6196320	14572	-	0.524003	2.95784	1.74997	0.0861727	0.372864	-4.49639
CG9932	FBgn0262160	2L	13021868	13060140	38272	-	0.200297	7.46461	2.07628	0.0429555	0.306313	-4.49854
tty	FBgn0015558	X	21328613	21339676	11063	-	0.249317	3.82432	1.87358	0.0667564	0.352334	-4.50067
Ugt86Dj	FBgn0040250	3R	11173441	11175408	1967	-	0.315208	2.49873	1.68647	0.0978491	0.385063	-4.50338
squ	FBgn0267347	2L	16680054	16681653	1599	+	-0.190264	5.77257	-2.04123	0.0464491	0.316006	-4.50422
amon	FBgn0023179	3R	26697697	26714159	16462	-	0.200771	3.89813	1.87436	0.0666467	0.352334	-4.50452
CG14292	FBgn0038658	3R	18904933	18905655	722	-	0.322832	6.63548	2.06958	0.0436048	0.307522	-4.50513
ckn	FBgn0033987	2R	14963292	14980795	17503	+	0.18224	5.05413	1.99566	0.0513566	0.325997	-4.50533
Ccm3	FBgn0038331	3R	15371957	15374237	2280	+	0.0916478	5.5243	2.02765	0.0478665	0.317909	-4.50582
Jon44E	FBgn0001285	2R	8691448	8692844	1396	+	-0.993904	3.71774	-1.8267	0.073634	0.359071	-4.50598
Mer	FBgn0086384	X	19689697	19693500	3803	-	-0.118955	6.16553	-2.05817	0.0447307	0.310231	-4.50675
S	FBgn0003310	2L	1049674	1077815	28141	-	-0.134693	6.0966	-2.05547	0.0450007	0.310231	-4.5073
CG3894	FBgn0035059	2R	24763167	24766750	3583	+	-0.0952979	4.51439	-1.94336	0.0575333	0.336633	-4.50907
Grip75	FBgn0026431	2L	10483295	10485857	2562	+	-0.151203	5.33536	-2.01428	0.0492991	0.321261	-4.51023
CG18480	FBgn0028518	2L	15630002	15634987	4985	+	0.29249	4.0366	1.87969	0.0659019	0.352206	-4.51071
CG13026	FBgn0036656	3L	16724678	16726169	1491	-	0.460696	3.01957	1.72596	0.0904447	0.378342	-4.51107
grh	FBgn0259211	2R	17801132	17842820	41688	+	0.215647	3.83769	1.8671	0.0676731	0.352334	-4.5117
CG14187	FBgn0036938	3L	20112265	20112847	582	-	-1.12658	2.22948	-1.55425	0.126345	0.426392	-4.51212
Syx4	FBgn0024980	X	2739089	2744076	4987	-	0.210571	3.79252	1.85769	0.0690237	0.352392	-4.51315
Cpr47Ee	FBgn0033602	2R	11265126	11266856	1730	+	0.26479	2.35555	1.6641	0.102261	0.391102	-4.51315
bor	FBgn0040237	3R	16261355	16264115	2760	-	0.158882	6.18415	2.05339	0.0452098	0.311017	-4.51516
l(1)G0289	FBgn0028331	X	10348680	10366273	17593	-	-0.084296	8.12866	-2.0622	0.0443303	0.308648	-4.51531
Acf	FBgn0027620	3R	31793981	31799799	5818	+	-0.296729	7.87299	-2.06405	0.0441479	0.308648	-4.51565
Cyp6a14	FBgn0033302	2R	8564187	8567202	3015	-	-0.821842	3.37221	-1.77279	0.0822708	0.367937	-4.51571
CG31189	FBgn0051189	3R	21044898	21045842	944	-	0.36324	2.18223	1.62269	0.110858	0.406136	-4.51619
CG6540	FBgn0030943	X	18648182	18649489	1307	+	-0.206984	4.95566	-1.97687	0.0535062	0.330101	-4.51824
Dp	FBgn0011763	2R	13222433	13228202	5769	+	-0.108423	7.27726	-2.06676	0.0438815	0.308377	-4.51929
mus101	FBgn0002878	X	13722246	13727113	4867	+	-0.242577	5.32363	-2.00425	0.0503989	0.323358	-4.51958
CG13252	FBgn0037016	3L	20730591	20744508	13917	+	0.189257	4.28689	1.90768	0.0621031	0.346746	-4.51976
Ip259	FBgn0025366	2L	10408352	10409610	1258	+	0.134892	8.14509	2.05889	0.0446588	0.310231	-4.52131
enc	FBgn0004875	3L	3818679	3842326	23647	+	-0.14685	7.89999	-2.06066	0.0444832	0.30948	-4.52144
CG9008	FBgn0028540	2L	13774340	13780165	5825	-	0.216316	4.58054	1.93704	0.058321	0.338771	-4.52151
Ggamma1	FBgn0004921	2R	8901404	8904791	3387	+	0.11704	4.88283	1.97123	0.0541673	0.331323	-4.52197
CG17264	FBgn0031490	2L	3018508	3021506	2998	+	0.504617	1.91993	1.5784	0.120693	0.419105	-4.52253
CG10205	FBgn0033970	2R	14832832	14833951	1119	+	0.251599	3.33245	1.79565	0.0785103	0.361975	-4.52287
Rpn3	FBgn0261396	2L	19051790	19053681	1891	+	-0.0958596	7.53607	-2.06284	0.0442669	0.308648	-4.52326
CG33926	FBgn0053926	3L	9443232	9446388	3156	+	0.937596	3.13048	1.73734	0.0883975	0.376171	-4.52409
CG7420	FBgn0031344	2L	1500784	1502904	2120	-	0.107921	4.21821	1.89978	0.0631556	0.349426	-4.5259
Atg5	FBgn0029943	X	7314622	7323770	9148	-	-0.0911132	4.38904	-1.9188	0.0606469	0.343938	-4.52731
CG34293	FBgn0085322	3R	27164708	27165575	867	-	0.136147	2.94415	1.7388	0.0881387	0.37594	-4.52789
Ocrl	FBgn0023508	X	1922981	1927524	4543	+	-0.102548	6.27904	-2.05167	0.0453833	0.311305	-4.52838
Cad86C	FBgn0261053	3R	10827079	10849030	21951	+	0.216309	4.1803	1.89128	0.0643059	0.349808	-4.52962
CG4884	FBgn0039565	3R	27957356	27959245	1889	-	-0.176282	4.77685	-1.95612	0.0559708	0.333596	-4.52965
CG17109	FBgn0039051	3R	23095690	23097240	1550	+	0.327247	4.28727	1.89927	0.0632249	0.349426	-4.53114
CG6337	FBgn0033873	2R	13833575	13835096	1521	-	0.460221	2.87638	1.71674	0.09213	0.378522	-4.53139
CG9507	FBgn0031808	2L	6381266	6383419	2153	+	0.260798	2.01076	1.59423	0.117099	0.416293	-4.53234
dop	FBgn0267390	3L	15566013	15576313	10300	+	-0.0889141	7.73244	-2.05606	0.0449414	0.310231	-4.53291
PRAS40	FBgn0267824	2R	14481187	14497312	16125	+	-0.123351	6.52807	-2.05489	0.0450594	0.310231	-4.53299
dgt1	FBgn0039710	3R	29854695	29857491	2796	-	-0.163678	5.60165	-2.01831	0.0488636	0.320482	-4.53335
CG42714	FBgn0261631	3L	6233491	6234056	565	-	0.328513	1.85328	1.57248	0.122058	0.420529	-4.53474
CG3088	FBgn0036015	3L	9600490	9601325	835	-	0.447735	5.56293	2.01138	0.0496155	0.322675	-4.53661
Spec2	FBgn0044823	3R	5616644	5624125	7481	-	-0.211909	2.47849	-1.66515	0.102049	0.391077	-4.53736
CG17167	FBgn0039941	X	23068301	23081144	12843	+	0.259842	3.85266	1.85113	0.0699795	0.353959	-4.53801
GNBP2	FBgn0040322	3L	18673474	18675413	1939	-	0.263229	4.0748	1.87421	0.0666675	0.352334	-4.53804
CG5521	FBgn0039466	3R	26966930	26977878	10948	+	-0.15822	7.05757	-2.05681	0.0448663	0.310231	-4.53931
CG4991	FBgn0030817	X	17091854	17104562	12708	+	-0.228301	7.67286	-2.05302	0.045247	0.311017	-4.53956
CG31664	FBgn0051664	2L	1824172	1826500	2328	-	0.666222	1.68978	1.47656	0.145978	0.446879	-4.53977
Atxn7	FBgn0031420	2L	2375841	2380506	4665	+	-0.123099	5.28402	-1.9935	0.0515994	0.32709	-4.54022
CG14857	FBgn0038262	3R	14801773	14804342	2569	+	0.251992	2.70185	1.69238	0.0967095	0.383307	-4.54086
Cyp9f2	FBgn0038037	3R	12403340	12406028	2688	-	0.254937	7.70782	2.05254	0.0452952	0.311017	-4.54109
CG10431	FBgn0032730	2L	18974710	18978187	3477	+	-0.166381	3.03465	-1.74324	0.0873522	0.375222	-4.54147
CG8908	FBgn0034493	2R	20264920	20270994	6074	+	-0.453034	2.43725	-1.64559	0.106033	0.396672	-4.54179
CG15529	FBgn0039748	3R	30152059	30153699	1640	+	0.351346	2.51896	1.66825	0.10143	0.390316	-4.54259
corto	FBgn0010313	3R	5077779	5087072	9293	-	-0.237677	5.67956	-2.0167	0.0490373	0.32094	-4.54262
CG9270	FBgn0032908	2L	20929456	20934113	4657	-	0.347377	3.01991	1.72707	0.0902432	0.378134	-4.54387
CG3397	FBgn0037975	3R	11983098	11984541	1443	-	-1.62213	3.28479	-1.68177	0.0987634	0.386959	-4.54423
CG17278	FBgn0046763	3R	21021044	21024163	3119	-	0.238483	1.75884	1.56471	0.123872	0.422482	-4.54463
CG15423	FBgn0031580	2L	4006041	4006606	565	+	0.312234	3.69013	1.8103	0.0761764	0.360367	-4.54617
jing	FBgn0086655	2R	6502006	6621792	119786	+	-0.1343	6.28882	-2.04181	0.0463889	0.316006	-4.54703
CG17270	FBgn0038828	3R	20816445	20818929	2484	-	0.4117	2.96276	1.7327	0.089227	0.377092	-4.54773
hth	FBgn0001235	3R	10507561	10639568	132007	-	0.196762	3.96608	1.85918	0.0688083	0.352392	-4.54863
CS-2	FBgn0029091	3L	21962401	21969964	7563	+	0.262683	5.17394	1.97232	0.0540382	0.331323	-4.54918
mbl	FBgn0265487	2R	17216549	17379376	162827	+	-0.286588	5.15794	-1.98354	0.0527341	0.329618	-4.55038
CNT2	FBgn0025709	2R	9078721	9082374	3653	+	0.453015	4.0069	1.86881	0.06743	0.352334	-4.55152
Ns3	FBgn0266284	X	1461844	1464220	2376	-	-0.093262	6.23512	-2.0369	0.0468973	0.31654	-4.55201
CG42249	FBgn0259101	X	11096273	11108148	11875	+	0.297923	6.28544	2.03741	0.0468443	0.31654	-4.5528
CG7402	FBgn0036768	3L	17887705	17891404	3699	+	0.292462	1.98362	1.58796	0.118512	0.416744	-4.55312
CG6005	FBgn0038672	3R	19022458	19024030	1572	-	-0.144773	3.88299	-1.84666	0.070636	0.35412	-4.55316
CG42780	FBgn0261848	X	7331265	7332191	926	-	0.37091	3.78944	1.83469	0.0724212	0.356769	-4.55347
PIG-S	FBgn0265190	3R	24913216	24917864	4648	-	-0.0950636	5.18291	-1.9791	0.0532474	0.32965	-4.55374
Abi	FBgn0020510	3R	14119262	14122420	3158	-	-0.0992228	5.5601	-2.00394	0.0504329	0.323358	-4.55491
Pvf3	FBgn0085407	2L	7098188	7157695	59507	-	0.187431	2.51973	1.66774	0.101533	0.39032	-4.55509
kis	FBgn0266557	2L	210735	250823	40088	-	-0.189746	10.4461	-2.00592	0.0502145	0.323171	-4.55528
Elp2	FBgn0033540	2R	10645735	10648634	2899	+	0.17462	5.29712	1.98645	0.0524012	0.32947	-4.55534
Smyd5	FBgn0038869	3R	21217268	21218791	1523	-	0.143186	5.17275	1.9745	0.0537827	0.331196	-4.55572
CG10311	FBgn0038420	3R	16350786	16357015	6229	-	0.201095	4.14527	1.87055	0.0671848	0.352334	-4.55628
Oatp33Eb	FBgn0032435	2L	12448484	12452047	3563	+	0.29571	4.59239	1.91466	0.0611854	0.344735	-4.55634
CG5096	FBgn0032235	2L	10382263	10384723	2460	+	0.310374	6.54655	2.04176	0.0463939	0.316006	-4.55647
Tango6	FBgn0032728	2L	18969028	18972004	2976	+	-0.133607	5.29173	-1.98291	0.0528072	0.329618	-4.55714
CG34284	FBgn0085313	3R	18902338	18902933	595	-	0.377979	3.5852	1.78027	0.0810233	0.366419	-4.55719
Jupiter	FBgn0051363	3R	11590386	11619906	29520	-	-0.105839	6.56982	-2.04309	0.0462575	0.3159	-4.5581
GATAe	FBgn0038391	3R	16009105	16019133	10028	+	0.273228	3.7525	1.819	0.0748181	0.35992	-4.55918
Tsp42Eq	FBgn0033138	2R	7062108	7063569	1461	-	0.246168	3.80927	1.82668	0.0736366	0.359071	-4.55946
Archease	FBgn0038893	3R	21661186	21662972	1786	-	0.158001	3.88565	1.84802	0.0704357	0.353959	-4.55977
CG11438	FBgn0037164	3L	22465619	22468076	2457	+	0.326509	1.63204	1.51634	0.135642	0.437243	-4.56048
pre-mod(mdg4)-L	FBgn0266174	3R	21355692	21359768	4076	-	0.206783	1.78161	1.54709	0.128059	0.428435	-4.56079
Pgcl	FBgn0011822	X	436139	437448	1309	-	0.319602	3.98158	1.84595	0.0707406	0.35412	-4.56084
KFase	FBgn0031821	2L	6487342	6488756	1414	-	0.233685	2.34012	1.632	0.108876	0.402436	-4.56091
Pxt	FBgn0261987	3R	17719454	17722955	3501	+	-0.206834	9.32956	-2.02277	0.0483857	0.318926	-4.56136
CG17598	FBgn0031194	X	22534831	22540383	5552	-	-0.10875	5.58566	-2.0015	0.0507036	0.324183	-4.56292
grass	FBgn0039494	3R	27157948	27159781	1833	+	0.252486	3.92928	1.84147	0.0714058	0.354506	-4.56325
CG6300	FBgn0038730	3R	19771382	19773225	1843	-	0.54237	1.17323	1.48469	0.143815	0.44665	-4.56336
pre-mod(mdg4)-N	FBgn0267652	3R	21370918	21373575	2657	-	0.328786	2.35422	1.61821	0.111821	0.406745	-4.56388
CG11261	FBgn0036332	3L	13009399	13011685	2286	-	0.293915	3.79938	1.80754	0.0766118	0.360755	-4.56452
CG16791	FBgn0038881	3R	21318300	21349601	31301	-	0.217051	5.27704	1.97691	0.0535016	0.330101	-4.56598
GalNAc-T1	FBgn0034025	2R	15511710	15515597	3887	+	-0.116664	5.87897	-2.01532	0.0491867	0.321011	-4.56628
CG1172	FBgn0264712	3R	5393922	5399510	5588	+	-0.149427	4.70867	-1.93	0.0592096	0.340104	-4.56676
yata	FBgn0260990	3R	29749219	29754528	5309	+	-0.0964432	6.67535	-2.04031	0.0465439	0.316006	-4.56687
CG13917	FBgn0035237	3L	1576699	1600845	24146	+	-0.14613	7.70558	-2.03804	0.0467781	0.31654	-4.56692
CG42674	FBgn0261556	3L	20149614	20198317	48703	-	-0.244958	6.73823	-2.04029	0.0465457	0.316006	-4.56732
RhoGAPp190	FBgn0026375	X	17639147	17652562	13415	-	-0.125091	7.95621	-2.03545	0.0470481	0.316636	-4.56828
Patj	FBgn0067864	3L	1798803	1802184	3381	+	-0.0951521	5.92086	-2.01545	0.0491723	0.321011	-4.56906
CG1941	FBgn0033214	2R	7709873	7711981	2108	+	0.250481	3.76843	1.81137	0.0760082	0.360367	-4.56948
Ibf1	FBgn0037670	3R	9258964	9260400	1436	+	0.16501	3.34027	1.76889	0.0829263	0.369384	-4.57075
CG9919	FBgn0030742	X	16328437	16330759	2322	-	0.185665	2.02985	1.5856	0.119047	0.417071	-4.57156
msl-2	FBgn0005616	2L	3462218	3466112	3894	-	0.143269	3.42441	1.77859	0.081303	0.366419	-4.5729
dgt4	FBgn0026085	X	4113701	4114929	1228	+	-0.185826	3.35932	-1.76434	0.0836982	0.370729	-4.57336
CG7888	FBgn0036116	3L	11054035	11059659	5624	+	-0.202688	5.23128	-1.97633	0.0535693	0.330101	-4.57435
CG1105	FBgn0037465	3R	7064186	7067136	2950	-	0.0947652	5.09082	1.96077	0.0554103	0.333124	-4.57479
CG31199	FBgn0051199	3R	20742800	20743869	1069	-	0.334785	4.5199	1.89648	0.0636005	0.349426	-4.57507
Sr-CII	FBgn0020377	2R	12208893	12212155	3262	-	1.56764	-1.79354	1.14845	0.256172	0.547507	-4.57549
Taf1	FBgn0010355	3R	6646889	6656048	9159	+	-0.129593	7.45444	-2.03552	0.0470402	0.316636	-4.57572
ced-6	FBgn0029092	2R	9434669	9444937	10268	-	-0.0820987	8.50032	-2.0257	0.0480735	0.318225	-4.57715
boi	FBgn0040388	X	2444167	2470043	25876	-	-0.240177	5.70373	-1.9981	0.0510824	0.325222	-4.57801
CG30389	FBgn0050389	2R	21148265	21160545	12280	-	-0.129856	6.89086	-2.03582	0.0470094	0.316636	-4.57848
CG44014	FBgn0264776	3R	15507940	15508886	946	-	0.518245	5.24804	1.95859	0.0556721	0.333124	-4.58057
CG13585	FBgn0035020	2R	24531594	24533391	1797	+	0.1517	4.74783	1.9217	0.0602726	0.343162	-4.58091
CG34176	FBgn0085205	2L	4004080	4004480	400	+	0.3008	3.75734	1.79912	0.0779525	0.361901	-4.58157
Tab2	FBgn0086358	2R	19292529	19304508	11979	+	-0.11575	6.70064	-2.03257	0.0473493	0.317387	-4.58164
mt:ND4	FBgn0262952	mitochondrion_genome	8206	9545	1339	-	0.235382	10.903	1.98254	0.0528491	0.329618	-4.58185
CG17002	FBgn0033122	2R	6986043	6988922	2879	+	-0.16015	4.30962	-1.87972	0.0658972	0.352206	-4.58199
qkr54B	FBgn0022987	2R	17469624	17475129	5505	+	-0.172957	5.91879	-2.00845	0.0499355	0.322944	-4.58243
ph-p	FBgn0004861	X	2126210	2138371	12161	-	0.176736	4.7592	1.92222	0.0602046	0.343162	-4.5832
CG5910	FBgn0036993	3L	20442419	20450580	8161	+	0.252792	4.26621	1.86579	0.0678601	0.352334	-4.58381
CG16727	FBgn0038719	3R	19613381	19615784	2403	+	-0.714472	4.42788	-1.87145	0.0670569	0.352334	-4.58442
Zip48C	FBgn0033665	2R	11899517	11901394	1877	+	0.131332	4.49865	1.89616	0.0636438	0.349457	-4.58442
fliI	FBgn0000709	X	21339741	21345088	5347	+	-0.108076	6.50245	-2.028	0.0478297	0.317909	-4.58476
CG42663	FBgn0261545	2R	12705172	12751545	46373	+	0.158506	3.97604	1.83289	0.072693	0.357176	-4.58565
Mtk	FBgn0014865	2R	15408846	15409113	267	+	0.955133	0.69386	1.30892	0.196461	0.490371	-4.58569
loh	FBgn0032252	2L	10442534	10450080	7546	+	0.283661	2.89033	1.69382	0.096434	0.383307	-4.58571
PIG-Wb	FBgn0035265	3L	1735853	1738106	2253	-	0.456169	3.79708	1.80966	0.0762765	0.360367	-4.58577
E(spl)m3-HLH	FBgn0002609	3R	26021823	26023127	1304	+	0.279868	2.33114	1.60191	0.115387	0.412969	-4.58706
ci	FBgn0004859	4	47710	57041	9331	-	0.21894	5.99102	2.00675	0.050122	0.32305	-4.58991
CG3085	FBgn0034816	2R	23074823	23076857	2034	+	0.39908	2.25184	1.5898	0.118095	0.416379	-4.59056
Sik2	FBgn0025625	X	2055310	2061915	6605	-	0.184726	3.78691	1.80941	0.0763167	0.360367	-4.59099
yem	FBgn0005596	3R	29118330	29122879	4549	-	-0.233703	7.11753	-2.02809	0.0478205	0.317909	-4.59235
CG11122	FBgn0030266	X	11112395	11124726	12331	-	-0.203113	6.88288	-2.02759	0.0478735	0.317909	-4.59342
Acsl	FBgn0263120	2R	8665813	8683022	17209	+	0.176715	9.04841	2.01066	0.0496934	0.32274	-4.59359
bocks	FBgn0037719	3R	9589468	9591002	1534	-	-0.130644	5.24993	-1.9617	0.0552979	0.333008	-4.5936
CG41284	FBgn0085599	3L	26298455	26305572	7117	-	1.22389	1.20299	1.43248	0.158142	0.458385	-4.59374
CG15534	FBgn0039769	3R	30432064	30435139	3075	+	0.875041	4.77142	1.88826	0.0647186	0.349808	-4.59457
fs(1)Ya	FBgn0000927	X	2724286	2726577	2291	+	-0.197191	7.6582	-2.02374	0.0482822	0.318612	-4.5951
Tom7	FBgn0033357	2R	8951595	8952242	647	+	0.135138	5.40055	1.97162	0.0541211	0.331323	-4.59522
pyx	FBgn0035113	3L	217932	223069	5137	-	0.264795	3.07128	1.7167	0.0921376	0.378522	-4.59661
CG14440	FBgn0029894	X	6695866	6698567	2701	-	-0.133026	3.88187	-1.81938	0.0747592	0.35992	-4.59694
CG40498	FBgn0069969	2R	924636	951252	26616	-	0.16732	3.12235	1.72271	0.0910361	0.378522	-4.59708
MTA1-like	FBgn0027951	3R	5638655	5648738	10083	-	-0.14589	7.33074	-2.02487	0.0481621	0.318482	-4.59711
yuri	FBgn0045842	2L	15257267	15264692	7425	-	0.209877	4.48777	1.88808	0.0647429	0.349808	-4.59711
CG10903	FBgn0037543	3R	8030411	8032145	1734	+	0.11423	4.57519	1.90102	0.0629901	0.349175	-4.59784
CG5577	FBgn0036759	3L	17838650	17841427	2777	-	0.250967	4.40132	1.87301	0.0668371	0.352334	-4.59845
Cap-D2	FBgn0039680	3R	29675651	29680257	4606	+	-0.301897	6.05944	-2.00485	0.050332	0.323254	-4.59848
CG6907	FBgn0031711	2L	5524139	5525809	1670	+	-0.103051	6.10688	-2.00692	0.0501041	0.32305	-4.59908
Tim9a	FBgn0030480	X	13385210	13385893	683	+	0.122545	4.06552	1.84102	0.0714722	0.354529	-4.59944
c12.2	FBgn0040234	X	9319359	9324458	5099	+	0.130063	5.7663	1.98898	0.0521121	0.328479	-4.60021
CG31086	FBgn0051086	3R	26185251	26186227	976	+	0.436672	5.51357	1.96526	0.0548736	0.332178	-4.60046
NAT1	FBgn0010488	2R	12915994	12923734	7740	+	-0.1059	10.0209	-1.98905	0.0521044	0.328479	-4.60085
Ser7	FBgn0019929	X	9865233	9867070	1837	+	0.278264	4.38566	1.87176	0.0670135	0.352334	-4.60146
CG33981	FBgn0250851	2R	17773964	17781930	7966	-	-0.155361	2.54279	-1.63024	0.109247	0.403004	-4.6022
CG43313	FBgn0263005	X	13095571	13112462	16891	-	-0.157554	5.68627	-1.98553	0.0525062	0.329618	-4.60401
CG8243	FBgn0033349	2R	8922785	8925346	2561	+	-0.129645	6.51421	-2.0172	0.0489832	0.320812	-4.60414
CG7706	FBgn0038640	3R	18677818	18680321	2503	+	-0.159341	4.91413	-1.93016	0.059189	0.340104	-4.60429
pygo	FBgn0043900	3R	31575835	31580699	4864	-	-0.228865	6.24238	-2.00878	0.0498993	0.322944	-4.60535
Tom	FBgn0026320	3L	14969344	14970306	962	+	1.94736	-0.861755	1.09061	0.280602	0.568115	-4.60563
Diap2	FBgn0015247	2R	15932170	15934825	2655	-	-0.0742552	6.49663	-2.01623	0.0490882	0.32101	-4.60568
Reck	FBgn0036463	3L	15001238	15014062	12824	-	0.306706	1.99727	1.53126	0.131921	0.432392	-4.60591
Cyp309a2	FBgn0041337	2L	2564886	2573037	8151	-	0.630126	1.99832	1.52398	0.133727	0.43439	-4.60624
Tsp29Fb	FBgn0032075	2L	8937390	8939743	2353	+	0.244787	7.27205	2.02068	0.048609	0.319264	-4.60632
Xpac	FBgn0004832	X	4102955	4104197	1242	-	-0.155218	3.86713	-1.8091	0.0763661	0.360417	-4.60706
mthl8	FBgn0052475	3L	22428	26308	3880	+	-1.71294	0.123622	-1.16999	0.247475	0.53965	-4.60736
Acox57D-p	FBgn0034628	2R	21386309	21389276	2967	+	0.247081	6.59721	2.01401	0.0493289	0.321261	-4.60837
CG4757	FBgn0027584	3R	11161207	11163498	2291	+	0.925229	4.36999	1.86208	0.068392	0.352392	-4.60858
CG16790	FBgn0037713	3R	9569074	9570214	1140	-	0.136934	2.88475	1.67933	0.0992396	0.387842	-4.60863
CG16786	FBgn0034974	2R	24081782	24086287	4505	+	0.441015	1.50278	1.46058	0.150299	0.451822	-4.60984
CG2321	FBgn0039663	3R	29484783	29489265	4482	-	-0.287543	3.62287	-1.79276	0.0789777	0.362953	-4.61004
LKRSDH	FBgn0025687	2L	7791175	7795959	4784	-	0.277849	4.31831	1.86734	0.0676392	0.352334	-4.61007
Hexo1	FBgn0041630	3L	4288641	4291211	2570	+	0.145845	6.06055	1.99956	0.0509198	0.325004	-4.61033
CG3568	FBgn0029710	X	4542630	4544497	1867	+	0.413036	2.13785	1.55253	0.126755	0.426687	-4.61253
CapaR	FBgn0037100	3L	21558974	21562181	3207	-	0.291741	1.42968	1.44012	0.155979	0.456902	-4.61284
Orc3	FBgn0005654	2R	13202728	13206547	3819	-	-0.243043	5.48874	-1.96768	0.0545865	0.331656	-4.61356
Kdm4B	FBgn0053182	2R	13176553	13198337	21784	-	-0.131693	5.84641	-1.98829	0.0521901	0.328588	-4.61357
CG18302	FBgn0032266	2L	10534322	10536587	2265	+	0.525836	1.72967	1.41988	0.161763	0.461672	-4.61489
CG6421	FBgn0025827	2R	16872250	16872906	656	+	0.285978	3.23786	1.71466	0.0925142	0.378522	-4.61495
CG1418	FBgn0033468	2R	9963835	9965067	1232	-	-0.0994926	3.63548	-1.77486	0.0819234	0.367566	-4.61555
Gbp2	FBgn0034200	2R	17137240	17139595	2355	+	0.27007	6.88063	2.01492	0.04923	0.321068	-4.61602
CG16868	FBgn0034498	2R	20281629	20287094	5465	-	-0.152878	6.3197	-2.00634	0.0501679	0.323095	-4.61614
crm	FBgn0000376	X	2734248	2738773	4525	-	-0.182466	6.64128	-2.01286	0.049454	0.32185	-4.61656
CngB	FBgn0266346	2R	21692691	21697152	4461	-	0.186544	3.0415	1.69625	0.0959703	0.383307	-4.61718
dac	FBgn0005677	2L	16466512	16485998	19486	-	0.197562	1.98211	1.53923	0.129965	0.431233	-4.61729
ssp2	FBgn0036389	3L	13965203	13973067	7864	+	-0.142285	8.01154	-2.00879	0.0498987	0.322944	-4.61746
ple	FBgn0005626	3L	6713356	6719525	6169	-	0.282404	4.34098	1.85885	0.0688562	0.352392	-4.61756
CG31743	FBgn0032618	2L	16879517	16886319	6802	+	0.21704	5.18231	1.93789	0.0582142	0.338771	-4.62191
AGO3	FBgn0250816	3L	23554593	23689640	135047	+	-0.234035	7.67089	-2.00853	0.0499269	0.322944	-4.62292
CG8854	FBgn0033702	2R	12224461	12229310	4849	-	0.2405	2.23767	1.56337	0.124186	0.422644	-4.62424
CG33977	FBgn0053977	3R	13402559	13403051	492	-	-0.179751	3.48718	-1.76011	0.08442	0.371845	-4.62453
CG1698	FBgn0033443	2R	9793326	9798006	4680	+	0.343021	4.05128	1.81347	0.0756797	0.360119	-4.62719
lace	FBgn0002524	2L	15499127	15505018	5891	+	-0.0953927	6.50659	-2.00519	0.0502947	0.323238	-4.62724
Mkk4	FBgn0024326	3R	8646172	8650796	4624	-	-0.107336	6.55424	-2.00558	0.0502513	0.323183	-4.62736
TrpRS	FBgn0010803	3R	9265027	9266904	1877	-	-0.10081	6.10247	-1.99184	0.0517877	0.327612	-4.62773
Mur11Da	FBgn0052644	X	12967888	12970056	2168	+	2.14169	3.49897	1.61487	0.112544	0.407231	-4.62775
Prx2540-1	FBgn0033520	2R	10424436	10425471	1035	+	0.515702	4.39042	1.84154	0.0713944	0.354506	-4.62786
dpa	FBgn0015929	2R	7496702	7500145	3443	-	-0.233073	7.48803	-2.007	0.0500953	0.32305	-4.62837
CG12056	FBgn0030099	X	9192669	9193620	951	+	0.149435	3.60539	1.76437	0.0836924	0.370729	-4.62846
CG6443	FBgn0032290	2L	10728978	10730302	1324	+	-0.122324	4.09345	-1.8264	0.0736804	0.359071	-4.63065
AcCoAS	FBgn0012034	3L	21270722	21280243	9521	-	0.292904	8.45635	1.99753	0.0511467	0.325222	-4.63081
CG44250	FBgn0265185	2R	12950404	12952293	1889	-	0.360747	5.62948	1.95936	0.055579	0.333124	-4.63122
CREG	FBgn0025456	3R	17393272	17394640	1368	-	0.267131	5.70184	1.97068	0.054232	0.331323	-4.63182
Osi15	FBgn0037424	3R	6301804	6303653	1849	+	1.2443	-1.95699	0.967769	0.337753	0.61672	-4.63211
CG4585	FBgn0025335	2R	23862962	23865398	2436	-	-0.099666	5.92951	-1.98056	0.0530785	0.329618	-4.6322
Pi3K21B	FBgn0020622	2L	297880	305233	7353	+	-0.145865	6.49789	-2.00164	0.0506876	0.324183	-4.63255
BTBD9	FBgn0030228	X	10768537	10772154	3617	+	-0.139088	6.32483	-1.99719	0.051184	0.325222	-4.63305
CG3770	FBgn0035085	2R	24945139	24946636	1497	+	0.121026	2.9474	1.6729	0.100506	0.38995	-4.63549
GAA1	FBgn0029818	X	5870841	5873357	2516	-	-0.0972361	6.38964	-1.99737	0.0511648	0.325222	-4.63585
CG12814	FBgn0037796	3R	10171156	10189603	18447	-	0.207366	4.10461	1.82038	0.0746051	0.35992	-4.63646
cv-2	FBgn0000395	2R	21355015	21379464	24449	-	0.20134	3.38446	1.72648	0.0903499	0.378134	-4.63707
E(bx)	FBgn0000541	3L	233926	246912	12986	-	-0.19955	9.27944	-1.98219	0.0528894	0.329618	-4.63735
Gyc88E	FBgn0038295	3R	15150375	15191242	40867	+	0.226328	1.7343	1.48311	0.144233	0.44665	-4.63735
sala	FBgn0003313	2L	11484707	11486949	2242	+	1.68444	0.408512	1.13549	0.261507	0.552891	-4.63799
fy	FBgn0001084	2L	8401476	8403280	1804	-	-0.225935	3.05956	-1.68066	0.0989806	0.387333	-4.63859
nmo	FBgn0011817	3L	7979046	8054147	75101	+	-0.203958	4.88711	-1.90552	0.0623899	0.347719	-4.63873
Ssdp	FBgn0011481	3R	18192494	18199595	7101	-	-0.187121	6.81631	-2.00264	0.0505765	0.323927	-4.63941
CG31075	FBgn0051075	3R	26985624	26988517	2893	-	-0.354624	6.41054	-1.9939	0.0515541	0.327026	-4.63984
CG34454	FBgn0085483	3L	231681	232350	669	-	0.358047	3.2046	1.68064	0.0989842	0.387333	-4.64006
Egfr	FBgn0003731	2R	21522420	21559977	37557	+	0.213617	6.33119	1.99193	0.0517768	0.327612	-4.64056
CalpA	FBgn0012051	2R	19425113	19430564	5451	+	0.134758	5.9166	1.97684	0.0535104	0.330101	-4.64179
CG33051	FBgn0053051	3L	17426286	17427130	844	-	0.181093	4.0983	1.81845	0.0749036	0.35992	-4.64274
CG42394	FBgn0259740	3R	10849825	10851788	1963	+	0.193904	2.70484	1.62818	0.109684	0.404095	-4.64324
CG10495	FBgn0032750	2L	19063295	19064726	1431	+	-0.173285	4.07687	-1.81798	0.0749766	0.35992	-4.64378
CG5756	FBgn0034301	2R	18101061	18108389	7328	-	1.09327	-1.6082	0.971895	0.335716	0.614584	-4.64385
side	FBgn0016061	3R	27375088	27437482	62394	-	0.167488	2.50016	1.59768	0.116328	0.414932	-4.64444
CG7203	FBgn0031942	2L	7752170	7753186	1016	-	0.372295	2.93396	1.65605	0.103889	0.393572	-4.64495
phm	FBgn0004959	X	18685766	18688433	2667	+	0.368333	2.30924	1.5444	0.12871	0.42891	-4.64716
pgant2	FBgn0031530	2L	3404460	3426719	22259	-	0.208218	3.26621	1.71546	0.0923659	0.378522	-4.64736
CG7745	FBgn0033616	2R	11307879	11309829	1950	+	-0.177537	4.88403	-1.90135	0.0629452	0.349175	-4.64738
APP-BP1	FBgn0261112	3L	11098412	11100578	2166	+	-0.116112	5.62659	-1.95776	0.0557716	0.333124	-4.64745
CG30047	FBgn0050047	2R	12351793	12355413	3620	+	0.348697	3.7528	1.76213	0.0840744	0.371432	-4.64783
CG15822	FBgn0035308	3L	2153201	2163863	10662	-	0.213288	4.40846	1.85076	0.0700335	0.353959	-4.64783
CG2258	FBgn0029997	X	8094250	8102095	7845	-	-0.141187	5.06066	-1.91619	0.0609865	0.344735	-4.64851
Lsm11	FBgn0033450	2R	9838434	9839500	1066	-	-0.122815	2.50453	-1.59057	0.117922	0.416379	-4.65045
scf	FBgn0025682	3L	1298672	1300389	1717	+	0.163387	5.61729	1.95427	0.0561944	0.333767	-4.65174
CG9503	FBgn0030598	X	14919252	14923493	4241	-	-0.300111	2.56019	-1.57388	0.121735	0.420425	-4.65181
Send2	FBgn0264253	2L	14345915	14346688	773	-	-2.06776	0.402533	-1.13825	0.260367	0.552296	-4.65251
CG33281	FBgn0053281	2L	3324237	3326637	2400	+	0.273921	3.066	1.66924	0.101233	0.390078	-4.65336
CG43295	FBgn0262987	3L	16105852	16106428	576	+	-0.47375	2.09111	-1.53198	0.131744	0.432392	-4.65349
CG18327	FBgn0033904	2R	14166982	14168233	1251	+	0.253597	3.93131	1.7821	0.0807214	0.366419	-4.65459
PTPMT1	FBgn0039111	3R	23758339	23759606	1267	+	0.124901	3.97789	1.79319	0.0789078	0.362953	-4.65573
tth	FBgn0030502	X	13613193	13616586	3393	-	-0.127013	5.90736	-1.96637	0.0547414	0.332029	-4.65615
nvy	FBgn0005636	2R	24275734	24291084	15350	+	0.269917	1.70326	1.44737	0.153947	0.455024	-4.65619
mt:Cyt-b	FBgn0013678	mitochondrion_genome	10499	11635	1136	+	0.238487	13.1862	1.89658	0.0635872	0.349426	-4.65637
CG10324	FBgn0038454	3R	16645072	16647004	1932	-	-0.153878	4.14643	-1.8173	0.0750828	0.35992	-4.65706
CG10939	FBgn0010620	2R	17394593	17405171	10578	+	0.0745625	5.86108	1.96457	0.0549555	0.33229	-4.65717
PIG-F	FBgn0036893	3L	19612455	19613489	1034	+	-0.170416	4.05031	-1.80379	0.0772058	0.361489	-4.65749
CG9425	FBgn0036451	3L	14789935	14801089	11154	+	-0.0976101	7.36803	-1.99217	0.0517494	0.327612	-4.65767
CG42797	FBgn0261931	X	9608946	9623243	14297	+	-0.170401	6.23925	-1.97992	0.0531526	0.329618	-4.65797
Ripalpha	FBgn0032189	2L	10199401	10200974	1573	-	-0.230432	4.94192	-1.89661	0.0635835	0.349426	-4.65808
CG15531	FBgn0039755	3R	30194790	30196228	1438	-	0.282444	6.34486	1.98329	0.0527635	0.329618	-4.65841
mRpS11	FBgn0038474	3R	17072732	17073795	1063	+	0.109061	4.97838	1.90237	0.0628098	0.348801	-4.65933
Desat1	FBgn0086687	3R	12439600	12447616	8016	+	0.241739	10.5308	1.94818	0.056939	0.33554	-4.65942
qkr58E-2	FBgn0022985	2R	22415560	22419001	3441	+	-0.131148	5.70558	-1.9541	0.0562157	0.333767	-4.66079
MED15	FBgn0027592	2L	473013	476170	3157	+	-0.146652	6.0386	-1.97105	0.0541881	0.331323	-4.66097
Capa	FBgn0039722	3R	29912991	29914346	1355	-	0.188355	2.12614	1.52056	0.134582	0.435963	-4.66133
swa	FBgn0003655	X	6363418	6365708	2290	-	-0.179921	7.96448	-1.98497	0.0525707	0.329618	-4.66186
Rpn7	FBgn0028688	3R	22460662	22462054	1392	-	0.0954534	7.02273	1.99124	0.051855	0.327814	-4.66203
pen-2	FBgn0053198	2R	18277439	18278762	1323	+	-0.160963	3.24022	-1.69735	0.0957613	0.383128	-4.66322
Jarid2	FBgn0036004	3L	9477038	9486530	9492	+	-0.194966	8.27062	-1.98121	0.0530033	0.329618	-4.66364
Sans	FBgn0033785	2R	12936891	12940412	3521	+	0.259379	2.02137	1.49744	0.140477	0.443729	-4.66368
CG3604	FBgn0031562	2L	3697242	3697872	630	-	0.283755	2.82535	1.63303	0.108658	0.402273	-4.66389
Msh6	FBgn0036486	3L	15154233	15158562	4329	-	-0.275464	7.23977	-1.98876	0.0521373	0.328479	-4.66431
Mesh1	FBgn0039650	3R	29201756	29202525	769	-	0.116879	2.57345	1.5905	0.117939	0.416379	-4.66469
CG8952	FBgn0030688	X	15765470	15766445	975	-	0.287852	5.70942	1.94803	0.0569575	0.33554	-4.6655
Cyp12e1	FBgn0037817	3R	10434789	10436704	1915	+	0.294679	3.59881	1.73235	0.0892901	0.377092	-4.66826
Cyp12d1-d	FBgn0053503	2R	11123658	11125647	1989	-	-2.87716	2.22599	-1.09948	0.276753	0.564741	-4.66887
Zip89B	FBgn0038412	3R	16305758	16308700	2942	+	0.273111	3.2224	1.69955	0.0953422	0.38211	-4.66981
CG12290	FBgn0039419	3R	26230248	26234700	4452	+	0.301888	4.36463	1.82739	0.073529	0.359071	-4.6704
Es2	FBgn0023506	X	8461479	8463349	1870	+	-0.182297	4.79776	-1.87949	0.0659294	0.352206	-4.67162
RfC4	FBgn0260985	3L	4134860	4136038	1178	-	-0.143657	6.18573	-1.96959	0.0543606	0.331453	-4.672
CG5830	FBgn0036556	3L	15992669	16004736	12067	-	0.112381	5.42704	1.93179	0.0589824	0.340104	-4.67219
CG43736	FBgn0263993	X	6863888	6881580	17692	+	-0.144494	7.24049	-1.98403	0.052678	0.329618	-4.67401
CG6277	FBgn0039475	3R	27022071	27023217	1146	-	1.43572	3.62846	1.71798	0.091901	0.378522	-4.67442
CG4686	FBgn0038739	3R	19864496	19866869	2373	+	-0.125882	4.72151	-1.86726	0.0676507	0.352334	-4.67483
CG43345	FBgn0263050	2L	21166046	21168581	2535	-	-0.200799	4.24168	-1.81423	0.0755611	0.360119	-4.67589
CG8878	FBgn0027504	2R	12146024	12151057	5033	-	-0.169681	6.75321	-1.98196	0.0529169	0.329618	-4.67663
CG7017	FBgn0036951	3L	20210292	20212122	1830	-	1.22749	-1.60279	0.796201	0.429627	0.685776	-4.6768
CG6428	FBgn0029689	X	3965435	3968655	3220	-	0.0937946	4.92888	1.8883	0.0647128	0.349808	-4.6777
CG9192	FBgn0035193	3L	1237133	1238319	1186	-	0.543574	1.46703	1.3765	0.174714	0.473821	-4.67844
CG5039	FBgn0039356	3R	25678683	25679529	846	+	0.236453	1.57909	1.41566	0.162988	0.462606	-4.67865
CG14945	FBgn0032402	2L	12049418	12052049	2631	+	0.243166	4.18254	1.80088	0.0776704	0.361883	-4.67909
CG4440	FBgn0040984	2L	16329925	16330521	596	+	1.48353	-1.37177	0.800107	0.427381	0.684194	-4.67937
Oseg2	FBgn0035317	3L	2229646	2235253	5607	+	0.370979	1.96468	1.47722	0.145801	0.446702	-4.67986
CG15863	FBgn0033467	2R	9959119	9959732	613	-	-0.212143	3.42445	-1.70572	0.0941787	0.380241	-4.68073
enok	FBgn0034975	2R	24099210	24107032	7822	+	-0.127911	7.10265	-1.98072	0.0530602	0.329618	-4.68134
Thor	FBgn0261560	2L	3478434	3479612	1178	+	0.454704	7.35719	1.97939	0.0532131	0.32965	-4.68154
CG30016	FBgn0050016	2R	10874892	10875392	500	-	0.307469	2.79218	1.60607	0.114468	0.411145	-4.68273
Synd	FBgn0053094	3R	20832799	20840118	7319	+	-0.0666257	6.61423	-1.97696	0.0534957	0.330101	-4.68334
Daxx	FBgn0031820	2L	6480929	6487576	6647	+	-0.225669	7.58414	-1.97662	0.053536	0.330101	-4.68338
CG13380	FBgn0036799	3L	18600150	18617943	17793	-	-0.257246	2.95711	-1.64235	0.106706	0.398385	-4.68397
Gasz	FBgn0033273	2R	8167948	8170089	2141	+	-0.142052	5.82356	-1.94781	0.0569847	0.33554	-4.68519
CG5087	FBgn0035953	3L	8998184	9002566	4382	+	-0.123379	5.88332	-1.94974	0.0567476	0.335422	-4.68599
bin3	FBgn0263144	2R	6214568	6240602	26034	+	-0.170557	7.66249	-1.97302	0.0539569	0.331323	-4.68854
Tsp42Ei	FBgn0033130	2R	7035125	7036949	1824	+	0.198667	4.06253	1.77898	0.0812381	0.366419	-4.69065
Rb97D	FBgn0004903	3R	26872129	26875742	3613	-	-0.118477	5.06274	-1.89139	0.0642905	0.349808	-4.69106
CG5599	FBgn0030612	X	15086125	15088629	2504	+	-0.115823	5.75675	-1.93969	0.05799	0.337814	-4.69119
CG11134	FBgn0030518	X	13737942	13739177	1235	+	0.110476	5.46132	1.92166	0.0602772	0.343162	-4.6916
jub	FBgn0030530	X	13826041	13830317	4276	-	-0.163214	5.79855	-1.94099	0.0578277	0.337504	-4.69323
Ada1-2	FBgn0051866	2L	11992902	11994054	1152	+	0.200029	4.16316	1.79291	0.0789534	0.362953	-4.69353
CG31999	FBgn0051999	4	215009	227748	12739	-	0.190219	5.65421	1.9371	0.0583134	0.338771	-4.69373
fbl	FBgn0011205	3L	20384429	20391913	7484	+	0.143745	6.82037	1.97307	0.0539507	0.331323	-4.69374
Lac	FBgn0010238	2R	12453190	12465630	12440	+	0.196556	5.7177	1.93585	0.0584701	0.339119	-4.69375
Zyx	FBgn0011642	4	1057365	1065001	7636	-	0.115246	6.7916	1.9726	0.0540056	0.331323	-4.69403
KP78b	FBgn0026063	3R	11346294	11353131	6837	-	0.686847	0.667143	1.16936	0.247728	0.539936	-4.69472
Chrac-14	FBgn0043002	2L	8437405	8437996	591	+	-0.195932	4.57734	-1.84304	0.0711717	0.354506	-4.69517
CG32576	FBgn0052576	X	16285953	16288533	2580	-	0.106114	3.55232	1.71382	0.0926686	0.378522	-4.69577
st	FBgn0003515	3L	16497651	16500460	2809	+	0.244884	4.2497	1.79523	0.0785773	0.361975	-4.69655
CG43090	FBgn0262536	X	6199216	6199891	675	-	0.388575	6.42404	1.96296	0.055147	0.332315	-4.69677
Shal	FBgn0005564	3L	19566851	19584568	17717	-	-0.193147	3.16067	-1.6659	0.1019	0.390904	-4.69693
CG8997	FBgn0028920	2L	13843915	13845325	1410	-	0.587559	6.90872	1.96749	0.0546085	0.331656	-4.69746
Naa20A	FBgn0031043	X	19621451	19623074	1623	-	-0.102493	5.22478	-1.89843	0.063338	0.349426	-4.69868
CG8478	FBgn0037746	3R	9763650	9766135	2485	+	-0.265004	5.50408	-1.92115	0.0603429	0.343325	-4.69938
lgs	FBgn0039907	4	436957	443911	6954	-	-0.112201	7.65679	-1.96664	0.054709	0.332029	-4.70027
tst	FBgn0039117	3R	23768399	23772859	4460	-	-0.1017	5.9526	-1.94418	0.0574321	0.336466	-4.70297
TotX	FBgn0044810	3R	20904917	20905518	601	-	-0.753516	0.54199	-1.14606	0.25715	0.547979	-4.70301
vvl	FBgn0086680	3L	6790158	6794941	4783	+	0.22905	4.43996	1.82024	0.074626	0.35992	-4.70302
CG42613	FBgn0261262	3R	18929196	18978088	48892	+	0.277854	5.79841	1.93641	0.0584003	0.338927	-4.70318
crok	FBgn0032421	2L	12172981	12174091	1110	+	-0.158969	3.61685	-1.72286	0.0910073	0.378522	-4.70322
SMC2	FBgn0027783	2R	14848621	14852653	4032	-	-0.269087	6.4799	-1.96095	0.0553886	0.333124	-4.7037
AP-2alpha	FBgn0264855	2L	408030	414777	6747	-	-0.115487	7.49638	-1.96598	0.0547878	0.332093	-4.7038
Dtg	FBgn0038071	3R	12648058	12652910	4852	+	0.533434	2.67343	1.55352	0.126519	0.426442	-4.70381
CG10672	FBgn0035588	3L	5140440	5141646	1206	-	0.199617	5.7887	1.932	0.0589558	0.340104	-4.70424
CG7518	FBgn0038108	3R	12998089	13008404	10315	+	-0.109875	7.69835	-1.9641	0.0550121	0.33229	-4.70445
Est-Q	FBgn0037090	3L	21501421	21503959	2538	+	0.286122	4.76924	1.84762	0.0704942	0.353959	-4.70772
beta-PheRS	FBgn0039175	3R	24250460	24252679	2219	-	0.091023	6.41649	1.95778	0.0557695	0.333124	-4.70822
kraken	FBgn0020545	2L	852768	854539	1771	+	0.142524	6.35672	1.95461	0.0561536	0.333767	-4.7087
CG31688	FBgn0263355	2L	20426199	20447905	21706	+	-0.110772	6.4716	-1.95887	0.055638	0.333124	-4.70906
fl(2)d	FBgn0000662	2R	13819624	13824553	4929	-	-0.0979245	6.39963	-1.9572	0.0558399	0.333243	-4.71049
CG6067	FBgn0029828	X	5955629	5958283	2654	+	0.317643	5.49647	1.90934	0.0618841	0.346148	-4.71051
CG5455	FBgn0039430	3R	26461527	26470008	8481	+	0.229744	6.44363	1.95766	0.0557841	0.333124	-4.71055
Lis-1	FBgn0015754	2R	16178826	16185103	6277	+	-0.119122	7.29229	-1.96381	0.0550458	0.33229	-4.71069
CG16989	FBgn0025621	X	793147	797061	3914	+	-0.14881	6.1729	-1.94847	0.0569033	0.33554	-4.71101
Pi3K92E	FBgn0015279	3R	20628972	20634732	5760	-	-0.0982571	6.96129	-1.96407	0.0550154	0.33229	-4.71193
CG15914	FBgn0030700	X	15853421	15854970	1549	+	-0.114986	3.40053	-1.69096	0.096982	0.383693	-4.71212
CG3168	FBgn0029896	X	6720004	6739986	19982	-	0.260423	8.2966	1.95431	0.05619	0.333767	-4.71248
CG4953	FBgn0032204	2L	10266703	10268748	2045	+	-0.120968	5.17466	-1.88957	0.0645392	0.349808	-4.71264
Crys	FBgn0005664	2L	11944129	11947131	3002	+	0.705731	1.53985	1.30084	0.199192	0.492484	-4.71269
CG42336	FBgn0259238	2R	11294536	11297520	2984	-	0.155065	5.63449	1.91947	0.0605597	0.343938	-4.71304
S6kII	FBgn0262866	X	22529964	22536371	6407	+	-0.115037	4.81047	-1.85694	0.0691321	0.352464	-4.71351
CG31663	FBgn0051663	2L	1858609	1881480	22871	-	0.2373	5.21663	1.88951	0.0645471	0.349808	-4.71397
Osi20	FBgn0037430	3R	6340095	6341424	1329	+	0.332428	-2.95397	0.247434	0.805571	0.913982	-4.71496
zip	FBgn0265434	2R	24990570	25011965	21395	-	0.0984949	8.9275	1.94532	0.0572905	0.336466	-4.71498
dia	FBgn0011202	2L	20758144	20768053	9909	+	-0.0998799	6.46869	-1.95543	0.0560534	0.333658	-4.715
dyl	FBgn0066365	3L	4294004	4307718	13714	-	0.889388	-1.9747	0.653636	0.5163	0.749673	-4.71558
H	FBgn0001169	3R	20621938	20628915	6977	+	-0.220066	6.69638	-1.95919	0.0555994	0.333124	-4.71591
borr	FBgn0032105	2L	9251472	9253118	1646	-	-0.257996	6.06602	-1.94253	0.0576369	0.337027	-4.71594
CG34301	FBgn0085330	3R	8773435	8773810	375	+	0.285612	1.25379	1.29207	0.202189	0.49475	-4.7162
vig	FBgn0024183	2L	15062931	15070316	7385	-	0.131804	6.84994	1.96043	0.0554513	0.333124	-4.71772
Tsf2	FBgn0036299	3L	12530436	12533724	3288	-	-0.143523	6.39858	-1.95246	0.0564144	0.334305	-4.71799
CG1924	FBgn0030377	X	12176440	12178626	2186	-	-0.423827	2.25786	-1.48104	0.144784	0.44665	-4.72109
ago	FBgn0041171	3L	4246343	4254306	7963	-	-0.196798	8.19206	-1.95006	0.0567077	0.3354	-4.72174
CG13427	FBgn0034514	2R	20538877	20539316	439	-	1.60849	-0.369712	0.816099	0.418261	0.678969	-4.7222
CG12267	FBgn0038057	3R	12460414	12462418	2004	+	0.124961	4.81122	1.84848	0.0703675	0.353959	-4.72359
bab2	FBgn0025525	3L	1140429	1177276	36847	-	0.201847	4.35329	1.79765	0.0781875	0.361975	-4.72413
wcy	FBgn0030812	X	17068717	17077897	9180	-	-0.181489	6.63442	-1.95365	0.0562706	0.33388	-4.72456
ast	FBgn0015905	2L	1077948	1080803	2855	+	-0.135639	5.27388	-1.88926	0.064582	0.349808	-4.7248
CG18324	FBgn0033905	2R	14168786	14170233	1447	+	0.185103	4.23161	1.7767	0.0816168	0.366907	-4.72483
LanA	FBgn0002526	3L	6203831	6218022	14191	-	0.270572	8.11061	1.94898	0.0568403	0.33554	-4.72491
Cse1	FBgn0022213	2L	16821156	16825207	4051	-	-0.170214	8.36892	-1.94611	0.0571935	0.336343	-4.72617
CG32453	FBgn0052453	3L	22697230	22697970	740	+	-0.611571	-2.70699	-0.406577	0.686029	0.852474	-4.72653
CG17234	FBgn0042187	2L	2253045	2253852	807	+	-1.61912	0.98004	-1.18989	0.239632	0.532342	-4.72722
rib	FBgn0003254	2R	19270078	19281396	11318	+	1.41773	0.124591	0.951059	0.346086	0.62354	-4.72835
CG5687	FBgn0035293	3L	1933633	1939103	5470	-	0.224822	5.19009	1.88344	0.0653816	0.3511	-4.72847
CG8009	FBgn0036090	3L	10638146	10639678	1532	+	-0.123017	3.44855	-1.68505	0.0981245	0.385701	-4.72899
Nse1	FBgn0031848	2L	6676649	6677625	976	-	-0.235538	3.82462	-1.73158	0.0894283	0.377104	-4.72916
CG15239	FBgn0029681	X	3884168	3890486	6318	+	0.905395	-1.59942	0.665351	0.508841	0.745262	-4.72918
CG7987	FBgn0038244	3R	14570472	14575887	5415	-	-0.110972	7.66519	-1.95049	0.0566554	0.335305	-4.72945
IM1	FBgn0034329	2R	18383949	18384378	429	+	0.747012	4.18176	1.76915	0.0828832	0.36937	-4.73042
CG7492	FBgn0035807	3L	7651866	7654752	2886	-	-0.106649	6.38107	-1.94524	0.0573001	0.336466	-4.73065
CG33080	FBgn0053080	X	5708559	5717778	9219	-	0.212094	5.70918	1.9129	0.0614166	0.344989	-4.73252
CG12009	FBgn0035430	3L	3291459	3299000	7541	+	0.731958	-2.20717	0.515854	0.608199	0.808085	-4.73336
su(Hw)	FBgn0003567	3R	14304455	14308589	4134	-	-0.205247	6.70423	-1.94898	0.0568409	0.33554	-4.73389
TBPH	FBgn0025790	2R	23859067	23862593	3526	-	0.0751508	5.37389	1.89323	0.06404	0.349808	-4.73401
CG12519	FBgn0036872	3L	19472491	19473145	654	+	0.27483	4.67044	1.82791	0.0734495	0.359071	-4.73456
nAChRbeta2	FBgn0004118	3R	24509228	24515106	5878	-	0.166203	2.69211	1.56874	0.122928	0.421454	-4.73474
CG42487	FBgn0259990	3R	27957356	27959245	1889	-	-0.162881	4.7567	-1.8367	0.0721189	0.356371	-4.73511
CG13409	FBgn0038926	3R	22029440	22031900	2460	-	0.172539	1.8326	1.41721	0.162536	0.462108	-4.73574
Dlip3	FBgn0040465	2R	18128494	18130246	1752	+	-0.176713	2.71414	-1.56037	0.124892	0.424172	-4.73594
bru2	FBgn0262475	2L	12344219	12397528	53309	+	0.199064	5.26604	1.88038	0.0658053	0.352206	-4.7366
CG3108	FBgn0029807	X	5777195	5781620	4425	-	0.642498	-2.46247	0.403661	0.688159	0.853817	-4.73731
CG4239	FBgn0030745	X	16385278	16388702	3424	+	0.167885	4.86415	1.84428	0.0709884	0.354241	-4.73759
CG42676	FBgn0261562	3L	1803107	1806920	3813	+	-0.0961811	4.67025	-1.8239	0.0740625	0.359422	-4.73829
CG11534	FBgn0046296	3L	12132146	12133834	1688	+	0.107175	4.56872	1.81688	0.0751481	0.359981	-4.7383
Invadolysin	FBgn0086359	3R	10144668	10159134	14466	+	0.204312	5.68644	1.91001	0.0617965	0.346075	-4.73966
CG31928	FBgn0051928	2L	1492295	1493859	1564	+	0.757364	4.63463	1.79885	0.0779958	0.361901	-4.74099
CG4301	FBgn0030747	X	16405509	16414651	9142	+	0.29706	5.43432	1.88899	0.0646186	0.349808	-4.74232
Cyp301a1	FBgn0033753	2R	12566185	12569061	2876	+	0.240466	1.76523	1.39269	0.169789	0.467114	-4.74265
Atg7	FBgn0034366	2R	18620466	18625044	4578	-	-0.145589	5.08699	-1.86654	0.067753	0.352334	-4.74272
Cyp4ad1	FBgn0033292	2R	8439395	8442806	3411	-	0.412364	3.27245	1.61672	0.112144	0.406745	-4.74337
RpII15	FBgn0004855	3R	14309089	14310178	1089	+	-0.130961	4.27095	-1.77991	0.0810838	0.366419	-4.74356
CG7675	FBgn0038610	3R	18378124	18381178	3054	-	-0.299521	5.12444	-1.86325	0.0682236	0.352334	-4.74439
CG13033	FBgn0036638	3L	16544567	16545628	1061	-	-0.864744	-1.92924	-0.566528	0.573534	0.785666	-4.7444
CG32165	FBgn0042178	3L	16595181	16600459	5278	+	0.750053	4.35188	1.80956	0.0762936	0.360367	-4.74455
scb	FBgn0003328	2R	15248784	15258498	9714	+	0.253424	6.312	1.93204	0.058951	0.340104	-4.74519
CG43332	FBgn0263037	2L	14161144	14163222	2078	-	0.998951	-1.28171	0.467599	0.642075	0.826356	-4.74561
Dredd	FBgn0020381	X	633622	635545	1923	-	0.133742	5.1453	1.86953	0.0673282	0.352334	-4.74586
sl	FBgn0003416	X	16350315	16356482	6167	+	-0.141594	6.30442	-1.93425	0.0586716	0.339863	-4.74652
Antp	FBgn0260642	3R	6896253	6999228	102975	-	0.182436	1.55452	1.35257	0.182195	0.478185	-4.74681
Mlh1	FBgn0011659	2R	8170274	8172401	2127	+	-0.168675	4.9461	-1.84508	0.0708698	0.35412	-4.7485
CG3407	FBgn0031573	2L	3810801	3813410	2609	-	-0.186944	4.59039	-1.81163	0.0759671	0.360367	-4.7501
CG42326	FBgn0259226	2R	8573368	8584779	11411	-	0.286712	1.67232	1.36778	0.177411	0.476138	-4.75019
CG34394	FBgn0085423	2L	3358640	3373372	14732	-	-0.0939573	6.63247	-1.94003	0.057947	0.337776	-4.75034
ed	FBgn0000547	2L	4031377	4115749	84372	+	-0.140118	7.3278	-1.94161	0.0577504	0.337265	-4.75055
dve	FBgn0020307	2R	22243963	22286469	42506	+	0.207987	3.21292	1.62245	0.11091	0.406136	-4.75114
spn-A	FBgn0003479	3R	30054696	30056037	1341	-	-0.118562	4.00614	-1.74052	0.0878338	0.375724	-4.75157
bnb	FBgn0001090	X	18794246	18797687	3441	-	0.293419	5.59639	1.89502	0.0637977	0.349524	-4.75188
CG17290	FBgn0034201	2R	17154589	17157125	2536	+	1.00561	-1.84036	0.456044	0.650306	0.831813	-4.75189
CG5849	FBgn0038897	3R	21740105	21744431	4326	+	-0.220445	3.71589	-1.71134	0.0931302	0.378522	-4.75198
CG13043	FBgn0036600	3L	16305225	16305870	645	-	0.279671	-2.25584	0.186743	0.852607	0.934864	-4.7521
CG14565	FBgn0037129	3L	21743248	21744269	1021	-	0.362801	-2.33251	0.21974	0.826956	0.922775	-4.75239
Cyp4aa1	FBgn0034053	2R	15942864	15947266	4402	+	0.413764	4.44425	1.78071	0.0809504	0.366419	-4.75252
CG2034	FBgn0015359	3L	2257456	2258922	1466	+	-0.107741	5.44703	-1.88538	0.0651138	0.35027	-4.75261
CG14568	FBgn0037124	3L	21732806	21733487	681	-	0.00418005	-2.27804	0.00280772	0.997771	0.998941	-4.75268
fz	FBgn0001085	3L	14274343	14368639	94296	+	-0.217982	5.61582	-1.89757	0.0634535	0.349426	-4.75277
TwdlP	FBgn0039435	3R	26620608	26621364	756	-	-0.235175	-2.84087	-0.154523	0.877811	0.944929	-4.75289
CG13313	FBgn0035941	3L	8958857	8960921	2064	+	0.762758	-0.0612404	1.01865	0.313203	0.597048	-4.75294
dpr7	FBgn0053481	4	247124	253329	6205	-	0.185435	3.60421	1.69225	0.0967356	0.383307	-4.75307
CG8786	FBgn0036897	3L	19637207	19642816	5609	-	-0.142915	4.63113	-1.81296	0.0757593	0.360119	-4.75385
CG11760	FBgn0037615	3R	8719198	8721320	2122	+	-0.179412	5.00357	-1.85042	0.0700834	0.353959	-4.75421
DNApol-iota	FBgn0037554	3R	8233507	8237389	3882	+	-0.201317	5.24804	-1.86971	0.0673028	0.352334	-4.75423
CG3812	FBgn0030421	X	12765266	12772851	7585	+	-0.217559	3.85131	-1.7182	0.0918615	0.378522	-4.75447
link	FBgn0033855	2R	13555949	13557342	1393	+	1.50517	0.654094	0.981451	0.33103	0.610919	-4.7546
CG31694	FBgn0051694	2L	2868627	2874489	5862	-	0.0860788	6.89794	1.94019	0.0579274	0.337776	-4.75464
Unc-115b	FBgn0260463	3R	9687060	9692775	5715	-	-1.5487	-0.618407	-0.38747	0.70003	0.860211	-4.75483
CG4702	FBgn0037992	3R	12121583	12128201	6618	-	0.656192	-1.55649	0.501756	0.618011	0.813134	-4.7552
DNApol-delta	FBgn0263600	3L	15984322	15987815	3493	-	-0.286837	6.40658	-1.93111	0.059069	0.340104	-4.75521
HipHop	FBgn0036815	3L	18821171	18822353	1182	+	-0.26218	5.98734	-1.91482	0.0611645	0.344735	-4.75527
Bap111	FBgn0030093	X	9149309	9151976	2667	+	-0.216549	6.72943	-1.9373	0.0582892	0.338771	-4.75544
CG15533	FBgn0039768	3R	30428820	30431362	2542	+	0.828079	1.65438	1.29792	0.200186	0.493495	-4.75574
CG13041	FBgn0036605	3L	16318954	16319526	572	-	0.0552034	-2.36046	0.03594	0.971471	0.988309	-4.75576
CG31775	FBgn0028537	2L	14737090	14737769	679	-	0.89247	0.521902	1.11392	0.270564	0.559066	-4.7559
CG42586	FBgn0260954	2L	14741161	14741840	679	-	0.89247	0.521902	1.11392	0.270564	0.559066	-4.7559
CG10591	FBgn0035621	3L	5598557	5599692	1135	-	0.638668	-2.02099	0.35205	0.72626	0.872612	-4.75625
CG32266	FBgn0052266	3L	3790804	3791560	756	+	-0.756294	-1.74987	-0.47315	0.638137	0.824475	-4.75652
CG32581	FBgn0052581	X	15796908	15799162	2254	-	0.88701	5.70341	1.88623	0.0649976	0.349848	-4.75684
Sym	FBgn0037371	3R	5738178	5742476	4298	-	-0.166347	6.21172	-1.92374	0.0600096	0.34269	-4.75825
Osi14	FBgn0040279	3R	6299128	6300738	1610	+	0.533186	-1.96286	0.401993	0.689379	0.853817	-4.75899
CG5867	FBgn0027586	2L	13236494	13239297	2803	+	0.230759	6.49372	1.92981	0.0592337	0.340104	-4.75929
MED19	FBgn0036761	3L	17843725	17846501	2776	-	-0.169573	6.00566	-1.91604	0.0610053	0.344735	-4.75958
CG12480	FBgn0030537	X	14169592	14171545	1953	+	-0.101427	-2.53097	-0.065498	0.948035	0.976806	-4.75985
CG12659	FBgn0040929	X	8590775	8591729	954	-	-0.138835	2.17439	-1.45735	0.151184	0.452339	-4.75988
CG4733	FBgn0038744	3R	19890689	19898738	8049	+	-0.292961	5.23388	-1.87629	0.0663758	0.352334	-4.75996
CG32984	FBgn0052984	2L	8964982	8967035	2053	+	0.63259	3.38604	1.65391	0.104324	0.394232	-4.76033
CG18853	FBgn0042173	2R	7829062	7830429	1367	+	-2.25448	2.5006	-1.41087	0.164389	0.46278	-4.76112
CG6153	FBgn0032445	2L	12692993	12693939	946	+	-0.155274	4.51595	-1.79755	0.078204	0.361975	-4.76141
Tsp29Fa	FBgn0032074	2L	8933962	8936096	2134	+	0.259089	5.88362	1.90307	0.0627158	0.348719	-4.76205
CG32196	FBgn0052196	3L	18459464	18461024	1560	-	0.262403	2.77709	1.54044	0.129671	0.430719	-4.76213
Ir76a	FBgn0260874	3L	19799278	19803427	4149	+	-0.816807	1.73997	-1.37033	0.176621	0.474777	-4.76244
ITP	FBgn0035023	2R	24537421	24558961	21540	+	0.182259	2.79965	1.55657	0.125793	0.425767	-4.7628
Unr	FBgn0263352	3L	8432322	8442381	10059	-	-0.154616	7.88538	-1.92987	0.0592258	0.340104	-4.76313
Rcd4	FBgn0032034	2L	8382861	8383657	796	+	-0.154053	3.54728	-1.67147	0.100791	0.390078	-4.76314
CG14569	FBgn0037123	3L	21730725	21731550	825	-	-0.11669	-2.35962	-0.0646687	0.948692	0.97714	-4.76345
CG6406	FBgn0034269	2R	17734419	17737269	2850	-	-0.137478	5.18413	-1.86297	0.0682635	0.352334	-4.76355
CG15023	FBgn0035548	3L	4460622	4461504	882	-	-0.31804	-2.4042	-0.165148	0.869484	0.94256	-4.76384
CG5439	FBgn0032476	2L	13177150	13178978	1828	+	-0.120991	5.3363	-1.87459	0.0666151	0.352334	-4.76414
CG8771	FBgn0033766	2R	12679967	12686179	6212	-	-0.146251	7.07661	-1.93466	0.0586199	0.339775	-4.76459
CG13658	FBgn0039315	3R	25287474	25288930	1456	+	0.771118	2.97086	1.54588	0.128353	0.428859	-4.76465
Osi19	FBgn0037429	3R	6335362	6337196	1834	+	0.294895	-1.97411	0.259482	0.796314	0.908766	-4.76539
CG14043	FBgn0031659	2L	4971702	4973687	1985	+	-0.10339	5.67248	-1.89412	0.0639198	0.349524	-4.7657
CG32237	FBgn0052237	3L	4849438	4852461	3023	-	0.376272	-2.30629	0.175618	0.861294	0.938397	-4.76615
fs(1)h	FBgn0004656	X	8037808	8061436	23628	-	-0.156985	7.99743	-1.92683	0.059613	0.341477	-4.76674
CG9084	FBgn0033582	2R	11217416	11219771	2355	-	0.309777	2.85667	1.55598	0.125932	0.425767	-4.76708
CG7465	FBgn0035551	3L	4480283	4481487	1204	+	0.317979	-2.00196	0.144115	0.885981	0.949027	-4.76726
[truncated: 7,275 more rows]

## Sheet: FISFS18
GeneID	FBgn	Chrom	Start	End	Length	Orientation	logFC	AveExpr	t	P.Value	adj.P.Val	B
CG18596	FBgn0038953	3R	22375923	22379955	4032	+	-0.886082	6.12586	-6.6454	2.02651e-08	0.000187938	9.18593
DhpD	FBgn0261436	3R	4227387	4229238	1851	-	0.391813	6.26182	5.52052	1.16142e-06	0.00446381	5.35443
Rab1	FBgn0285937	3R	21266029	21269060	3031	-	0.25464	7.59527	5.45913	1.44398e-06	0.00446381	5.1438
AnxB9	FBgn0000083	3R	21065241	21070917	5676	+	0.504022	7.47322	5.32662	2.30651e-06	0.00534764	4.69981
CG41520	FBgn0087011	2R	1649061	1778937	129876	+	0.532294	4.00971	5.1777	3.89212e-06	0.00651235	4.20248
CG1578	FBgn0030336	X	11808506	11816551	8045	-	-0.296804	7.39017	-5.01357	6.89861e-06	0.00651235	3.66232
CG7016	FBgn0039238	3R	24862931	24864216	1285	+	0.800189	3.1835	5.04506	6.1835e-06	0.00651235	3.52472
CG18012	FBgn0038552	3R	17809401	17811134	1733	-	0.364172	5.8259	4.96102	8.27741e-06	0.00651235	3.51016
CG14523	FBgn0039612	3R	28878024	28880122	2098	-	1.02026	3.27293	4.96935	8.04202e-06	0.00651235	3.42868
CG17027	FBgn0036553	3L	15980100	15981888	1788	+	0.599307	4.22559	4.92395	9.40969e-06	0.00651235	3.40267
Surf6	FBgn0038746	3R	19903665	19904868	1203	-	-0.505182	6.92785	-4.93144	9.16912e-06	0.00651235	3.39359
EcR	FBgn0000546	2R	6087873	6169087	81214	-	-0.328426	5.91416	-4.91826	9.59634e-06	0.00651235	3.36779
CG31300	FBgn0051300	3R	25283620	25285224	1604	+	1.16815	5.33906	4.91126	9.83103e-06	0.00651235	3.35181
RabX4	FBgn0051118	3R	24826665	24828409	1744	-	0.771028	1.97905	5.0564	5.94416e-06	0.00651235	3.06226
CG6656	FBgn0038912	3R	21875293	21877788	2495	+	0.600269	4.31093	4.85801	1.1812e-05	0.00684653	3.19253
CG31198	FBgn0051198	3R	21754324	21757758	3434	+	1.3064	9.03674	4.8611	1.16868e-05	0.00684653	3.17239
CG31431	FBgn0051431	3R	21870681	21873640	2959	+	0.663748	3.48278	4.78153	1.53584e-05	0.00819611	2.90657
Sec15	FBgn0266674	3R	21105046	21107972	2926	-	-0.387579	5.69264	-4.77127	1.59079e-05	0.00819611	2.90009
Cyp12a4	FBgn0038681	3R	19135158	19137136	1978	+	1.3492	6.95322	4.74126	1.7627e-05	0.00842202	2.77937
yellow-h	FBgn0039896	4	227922	230428	2506	+	0.957989	2.88003	4.73249	1.81626e-05	0.00842202	2.58481
CG31821	FBgn0051821	2L	15900935	15902410	1475	-	0.893317	3.50248	4.61951	2.66711e-05	0.0112431	2.3751
CG13841	FBgn0040588	3R	22766732	22767699	967	-	0.688498	1.70616	4.62909	2.58193e-05	0.0112431	1.82877
bond	FBgn0260942	3R	22550680	22556494	5814	+	0.835269	5.07325	4.56578	3.19837e-05	0.0123728	2.2757
CG14803	FBgn0023513	X	1868870	1872408	3538	+	-0.480708	5.52647	-4.5548	3.31905e-05	0.0123728	2.22221
pum	FBgn0003165	3R	9066343	9237682	171339	-	-0.400725	7.77181	-4.52964	3.61262e-05	0.0123728	2.10247
CG3987	FBgn0038292	3R	15139958	15141715	1757	+	1.02776	5.30868	4.51255	3.82625e-05	0.0123728	2.09843
lwr	FBgn0010602	2L	540599	542580	1981	-	-0.279436	6.00811	-4.52072	3.72263e-05	0.0123728	2.09444
CG43091	FBgn0262537	3R	22768121	22768733	612	-	0.977097	3.14542	4.51594	3.78289e-05	0.0123728	2.04595
SppL	FBgn0039381	3R	25881984	25888230	6246	+	-0.334924	5.56215	-4.49121	4.11057e-05	0.0123728	2.01459
Orct2	FBgn0086365	3R	24273029	24275728	2699	+	0.877036	2.60529	4.48938	4.13584e-05	0.0123728	1.81439
CG31704	FBgn0051704	2L	11840691	11841204	513	+	1.1593	2.09794	4.49749	4.02478e-05	0.0123728	1.80863
CanA-14F	FBgn0267912	X	16560684	16587172	26488	-	-0.32037	6.09461	-4.45769	4.599e-05	0.0129415	1.88917
Cyp318a1	FBgn0030369	X	12032632	12035283	2651	+	0.597036	2.5809	4.4573	4.60501e-05	0.0129415	1.78223
CheA75a	FBgn0036783	3L	18252088	18252846	758	+	0.627528	4.33112	4.38449	5.87119e-05	0.015557	1.72827
CG7054	FBgn0038972	3R	22464985	22465938	953	+	0.455976	5.40645	4.38673	5.82754e-05	0.015557	1.70057
zld	FBgn0259789	X	19766465	19783548	17083	-	-0.731348	6.72496	-4.36863	6.18888e-05	0.0159432	1.60027
CG43759	FBgn0264090	X	18930335	19028629	98294	+	-0.396948	3.84066	-4.34357	6.72551e-05	0.0168574	1.6058
CG6420	FBgn0039451	3R	26719847	26725216	5369	-	-0.240979	6.18514	-4.32844	7.07116e-05	0.0172573	1.48321
CHKov1	FBgn0045761	3R	25323156	25329316	6160	-	0.680257	4.60486	4.28208	8.24127e-05	0.0194575	1.4141
CG7695	FBgn0038631	3R	18616754	18617511	757	-	1.78008	4.30991	4.27494	8.43764e-05	0.0194575	1.4043
Eglp2	FBgn0034883	2R	23603722	23616754	13032	-	0.697039	4.14879	4.2546	9.02171e-05	0.0194575	1.34402
CG11951	FBgn0039656	3R	29235322	29238704	3382	-	1.13376	3.20507	4.26431	8.73795e-05	0.0194575	1.34187
SuUR	FBgn0025355	3L	11064991	11069025	4034	+	-0.548621	6.01298	-4.25549	8.99532e-05	0.0194575	1.26464
CG32024	FBgn0052024	3L	8807601	8808407	806	+	1.01304	2.73108	4.22343	9.99402e-05	0.0210647	1.19488
CG6432	FBgn0039184	3R	24336922	24340645	3723	+	0.683778	6.02304	4.20856	0.000104932	0.0216253	1.11443
GstO3	FBgn0035904	3L	8518885	8520295	1410	+	1.12747	4.75215	4.17079	0.000118719	0.0223912	1.08928
Inx7	FBgn0027106	X	6991612	6993612	2000	-	0.605479	5.12038	4.17598	0.000116723	0.0223912	1.0701
CG7607	FBgn0036145	3L	11199620	11200587	967	+	0.673116	3.09104	4.17461	0.000117246	0.0223912	0.985536
CG6726	FBgn0039049	3R	23091724	23095184	3460	+	0.622494	6.92472	4.16566	0.00012072	0.0223912	0.968
Caf1-55	FBgn0263979	3R	15225576	15227564	1988	+	-0.366451	7.01357	-4.16576	0.00012068	0.0223912	0.967827
lectin-28C	FBgn0040099	2L	7857077	7860120	3043	+	1.41369	3.92843	4.14658	0.000128465	0.0225257	1.02551
CG6660	FBgn0039030	3R	22923352	22924525	1173	+	0.773256	4.4647	4.1438	0.000129631	0.0225257	1.01583
CG6847	FBgn0030884	X	17911462	17924163	12701	+	0.472933	3.27151	4.12341	0.000138515	0.0225257	0.933864
CG32772	FBgn0052772	X	4909102	4915161	6059	+	-0.358817	5.27628	-4.12549	0.000137581	0.0225257	0.907595
hb	FBgn0001180	3R	8690980	8697822	6842	-	-0.497249	5.37427	-4.12297	0.000138711	0.0225257	0.900873
Hr96	FBgn0015240	3R	25025235	25029351	4116	+	-0.263181	6.10102	-4.12693	0.000136941	0.0225257	0.870369
gwl	FBgn0260399	3R	18746370	18750360	3990	+	-0.400196	8.17086	-4.12821	0.000136371	0.0225257	0.860089
CG4511	FBgn0037843	3R	10854501	10856412	1911	+	-0.421353	6.10827	-4.1182	0.000140877	0.0225257	0.846342
CG7497	FBgn0036742	3L	17633449	17638001	4552	+	0.665363	3.42443	4.11267	0.000143431	0.0225454	0.922071
Trf4-1	FBgn0030049	X	8560322	8570159	9837	+	-0.480693	6.96256	-4.09488	0.000151943	0.0234854	0.752146
Cyp12c1	FBgn0036806	3L	18684259	18686319	2060	-	0.789701	4.47	4.0701	0.000164621	0.0235392	0.796067
CG3091	FBgn0029608	X	2252332	2254197	1865	-	0.825415	5.6048	4.07982	0.000159529	0.0235392	0.744204
CG2254	FBgn0029994	X	8078350	8081605	3255	-	0.638089	6.59887	4.0803	0.000159285	0.0235392	0.713492
CG10702	FBgn0032752	2L	19064832	19069851	5019	-	-0.353319	5.55349	-4.06079	0.000169647	0.0235392	0.698939
lili	FBgn0027539	3R	24805445	24814012	8567	-	-0.321471	5.86843	-4.06396	0.000167916	0.0235392	0.693173
simj	FBgn0010762	3L	10664739	10690734	25995	+	-0.304849	6.608	-4.06218	0.000168887	0.0235392	0.657258
Ire1	FBgn0261984	3R	19853908	19861291	7383	-	0.240153	6.36272	4.05544	0.000172597	0.0235392	0.64017
Dcr-1	FBgn0039016	3R	22734007	22741091	7084	-	-0.467162	6.58616	-4.05568	0.000172466	0.0235392	0.639547
CG31321	FBgn0051321	3R	14310362	14314412	4050	+	0.944796	3.3007	4.04942	0.00017598	0.0236254	0.737854
galla-1	FBgn0034543	2R	20670636	20673495	2859	+	0.299413	4.92929	4.04141	0.000180586	0.0236254	0.672364
CG3719	FBgn0024986	X	1378885	1380480	1595	-	0.439747	5.373	4.03657	0.000183419	0.0236254	0.626743
wapl	FBgn0004655	X	2149936	2158983	9047	-	-0.398814	7.57219	-4.03969	0.000181589	0.0236254	0.587371
CG16986	FBgn0035356	3L	2600331	2601536	1205	+	0.649023	4.91026	4.02614	0.000189679	0.0240648	0.623046
CG18540	FBgn0034326	2R	18299317	18300072	755	+	0.686486	1.69263	4.02232	0.00019202	0.0240648	0.289993
AhcyL2	FBgn0015011	3R	16978439	16982158	3719	-	0.553681	4.4455	3.99865	0.000207181	0.0243138	0.571613
ph-d	FBgn0004860	X	2115727	2123286	7559	-	-0.40749	5.27869	-3.99926	0.00020678	0.0243138	0.534605
htl	FBgn0010389	3R	18045216	18052984	7768	-	0.486938	4.21387	3.97801	0.000221345	0.0243138	0.531108
CG30427	FBgn0043792	2R	24928747	24937477	8730	-	0.765916	3.82891	3.97209	0.00022557	0.0243138	0.523419
CG31122	FBgn0051122	3R	18406064	18412874	6810	-	-0.307481	5.57934	-4.00152	0.000205287	0.0243138	0.522748
Pak3	FBgn0044826	3R	16445007	16453821	8814	-	-0.235921	6.07526	-4.00549	0.000202689	0.0243138	0.500968
CG8249	FBgn0034045	2R	15842760	15847362	4602	-	0.790305	3.56051	3.9615	0.000233333	0.0243138	0.494176
pad	FBgn0038418	3R	16342318	16345829	3511	+	-0.347945	4.33466	-3.96467	0.000230986	0.0243138	0.493672
Cpsf100	FBgn0027873	3R	29034573	29037062	2489	+	-0.368038	5.69751	-3.98506	0.000216401	0.0243138	0.465915
CG17029	FBgn0036551	3L	15976870	15978435	1565	+	0.555398	5.64761	3.98027	0.000219748	0.0243138	0.450468
Manf	FBgn0027095	3R	16349404	16350801	1397	+	0.300576	6.18146	3.985	0.000216442	0.0243138	0.44313
Oga	FBgn0038870	3R	21219077	21222843	3766	+	-0.296048	6.18357	-3.97254	0.000225251	0.0243138	0.40241
puf	FBgn0039214	3R	24635270	24650043	14773	-	-0.416414	7.93335	-3.96809	0.000228476	0.0243138	0.376444
E23	FBgn0020445	2L	3334875	3354829	19954	-	-0.384613	6.54111	-3.96164	0.00023323	0.0243138	0.357417
NijC	FBgn0038079	3R	12695129	12697379	2250	+	0.798023	2.09112	3.98804	0.00021435	0.0243138	0.344186
CG1812	FBgn0031119	X	20511544	20515828	4284	+	-0.31015	5.25061	-3.95289	0.000239837	0.0247139	0.400528
brat	FBgn0010300	2L	19133816	19179758	45942	+	-0.504558	7.81049	-3.94774	0.00024381	0.0248472	0.314095
CG3301	FBgn0038878	3R	21274243	21276249	2006	-	-1.05599	5.28843	-3.93768	0.000251757	0.0249015	0.328919
Spn77Ba	FBgn0262057	3L	20317190	20320116	2926	+	0.515854	5.11065	3.93088	0.000257266	0.0249015	0.328346
CG18493	FBgn0038701	3R	19390270	19392132	1862	+	0.673938	6.33943	3.93889	0.000250789	0.0249015	0.314865
dx	FBgn0000524	X	6533999	6538575	4576	+	-0.443924	5.83052	-3.93027	0.000257769	0.0249015	0.300611
CG31343	FBgn0051343	3R	21745266	21749003	3737	+	0.89849	8.32548	3.93338	0.000255228	0.0249015	0.273467
BtbVII	FBgn0263108	3L	3148646	3158408	9762	+	-0.282797	7.38872	-3.92304	0.000263761	0.0252178	0.238135
Decay	FBgn0028381	3R	16499058	16501050	1992	-	0.659413	4.76224	3.91708	0.000268809	0.0252429	0.329741
mats	FBgn0038965	3R	22421161	22423302	2141	+	-0.286552	5.35082	-3.91631	0.000269468	0.0252429	0.287954
dbo	FBgn0040230	3L	15826888	15832004	5116	+	-0.326701	5.76327	-3.90672	0.000277804	0.0257635	0.232195
CheA7a	FBgn0029948	X	7378140	7378953	813	+	0.667526	4.28518	3.89722	0.000286305	0.0260313	0.288864
AP-1gamma	FBgn0030089	X	9108691	9117744	9053	+	-0.19778	7.24502	-3.89896	0.000284727	0.0260313	0.165154
Cyp4d2	FBgn0011576	X	2176006	2178728	2722	+	0.84983	4.43601	3.88314	0.000299366	0.0269545	0.254107
Prx2540-2	FBgn0033518	2R	10418718	10419761	1043	+	0.94129	4.08336	3.85927	0.000322828	0.0270531	0.182924
eIF4EHP	FBgn0053100	3R	24063077	24108960	45883	-	-0.311338	4.91389	-3.85364	0.00032862	0.0270531	0.136343
lic	FBgn0261524	X	13091145	13093986	2841	+	-0.338733	6.09226	-3.87415	0.000307996	0.0270531	0.1195
Nup205	FBgn0031078	X	19852214	19859379	7165	+	-0.258707	7.53155	-3.87856	0.000303736	0.0270531	0.106898
CG15356	FBgn0031377	2L	1975463	1980755	5292	-	-0.378112	6.15029	-3.8699	0.000312165	0.0270531	0.104783
CG4612	FBgn0035016	2R	24521874	24526089	4215	-	-0.371097	5.37229	-3.85318	0.000329095	0.0270531	0.0988058
CG33296	FBgn0053296	2L	7713998	7716645	2647	-	1.04859	2.76534	3.85528	0.000326919	0.0270531	0.0936232
pns	FBgn0035229	3L	1537137	1544823	7686	+	-0.274783	6.72334	-3.86861	0.000313438	0.0270531	0.0790126
CG15695	FBgn0038832	3R	20842140	20844981	2841	+	1.48286	2.6666	3.85269	0.000329602	0.0270531	0.0648127
CG2218	FBgn0039767	3R	30425427	30428276	2849	-	-0.292184	6.04258	-3.85266	0.000329631	0.0270531	0.0555319
CG15629	FBgn0031630	2L	4813009	4815891	2882	+	0.776395	2.87819	3.84623	0.000336382	0.027365	0.146157
MESK4	FBgn0043069	3R	16988814	16990419	1605	+	-0.655108	3.32368	-3.84299	0.000339837	0.0274057	0.152926
CG12155	FBgn0029957	X	7728755	7731729	2974	+	-0.219339	4.83468	-3.83502	0.000348476	0.0278601	0.0803557
SKIP	FBgn0051163	3R	22133830	22296126	162296	+	-0.558648	6.60978	-3.81911	0.000366365	0.0290399	-0.0618978
nonA-l	FBgn0015520	3R	16640205	16643112	2907	+	-0.537952	5.45108	-3.81546	0.000370587	0.0291256	-0.0151353
CG43954	FBgn0264605	3L	16676406	16711677	35271	-	-0.284424	3.55834	-3.79195	0.00039895	0.0292063	0.0208097
RhoGAP16F	FBgn0030893	X	18093145	18097413	4268	+	0.426861	3.4995	3.78279	0.00041055	0.0292063	-0.00393943
CG32407	FBgn0052407	3L	5922055	5923567	1512	+	0.805448	4.11213	3.78473	0.000408067	0.0292063	-0.0262326
Cln7	FBgn0035767	3L	7341884	7345183	3299	-	0.567863	4.90208	3.79043	0.000400854	0.0292063	-0.0505732
Pu	FBgn0003162	2R	21175315	21182608	7293	+	0.481918	4.22724	3.78136	0.000412393	0.0292063	-0.054992
CG6607	FBgn0039204	3R	24528047	24529815	1768	+	0.449947	4.38947	3.77129	0.000425586	0.0292063	-0.0616298
cav	FBgn0026257	3R	24221103	24223528	2425	+	-0.540469	5.5448	-3.80114	0.000387616	0.0292063	-0.063363
tyf	FBgn0026083	X	4117020	4130016	12996	+	-0.326944	8.67119	-3.8079	0.000379487	0.0292063	-0.0875386
CG9391	FBgn0037063	3L	21266680	21268335	1655	-	0.31878	5.94413	3.79448	0.000395793	0.0292063	-0.113488
Nost	FBgn0259734	X	9030205	9054575	24370	+	-0.455563	7.26935	-3.80365	0.000384584	0.0292063	-0.113815
CG43092	FBgn0262538	3R	22768883	22769667	784	-	0.749559	4.70362	3.76763	0.000430484	0.0292063	-0.119896
CG13284	FBgn0032614	2L	16842300	16848716	6416	-	0.586136	5.61248	3.78047	0.000413538	0.0292063	-0.134704
HmgZ	FBgn0010228	2R	21697488	21707861	10373	-	0.435559	5.90572	3.78863	0.000403121	0.0292063	-0.136067
cdi	FBgn0004876	3R	19044882	19094270	49388	-	-0.338002	7.23204	-3.78983	0.000401601	0.0292063	-0.154018
Pp2C1	FBgn0022768	X	4679988	4686903	6915	-	-0.357869	7.02965	-3.77255	0.000423914	0.0292063	-0.204489
nocte	FBgn0261710	X	10461865	10474675	12810	-	-0.301869	8.55173	-3.76729	0.00043094	0.0292063	-0.207286
CG4847	FBgn0034229	2R	17511513	17513855	2342	+	0.747537	6.44837	3.76723	0.00043102	0.0292063	-0.213863
cad	FBgn0000251	2L	20770731	20783135	12404	+	-0.298254	6.82794	-3.76818	0.000429737	0.0292063	-0.215214
BRWD3	FBgn0011785	3R	24319000	24328619	9619	+	-0.285204	7.65952	-3.76691	0.00043145	0.0292063	-0.216993
CG31274	FBgn0051274	3R	16993016	16994532	1516	+	-0.65112	2.32841	-3.76314	0.000436562	0.0293183	-0.201795
osa	FBgn0261885	3R	17687818	17718350	30532	-	-0.436589	8.42291	-3.76104	0.000439427	0.0293183	-0.22592
G9a	FBgn0040372	X	245978	254650	8672	+	-0.355617	8.36377	-3.75409	0.000449051	0.0297465	-0.246868
CG10086	FBgn0037517	3R	7790633	7793483	2850	+	0.741309	3.64334	3.74099	0.000467758	0.0298538	-0.119043
CG6310	FBgn0036121	3L	11069043	11069864	821	-	0.654172	3.64751	3.72053	0.000498492	0.0298538	-0.176098
RhoL	FBgn0014380	3R	9497101	9502581	5480	-	0.486356	4.58143	3.73546	0.000475883	0.0298538	-0.189152
fng	FBgn0011591	3L	20925891	20949512	23621	-	0.451677	3.96974	3.72063	0.000498327	0.0298538	-0.19432
Cyp4d8	FBgn0015033	3L	7493557	7496179	2622	-	0.727821	3.53464	3.71602	0.000505515	0.0298538	-0.195319
CG15083	FBgn0034399	2R	18835263	18836842	1579	+	0.39315	5.63865	3.74437	0.000462863	0.0298538	-0.225193
Fmo-2	FBgn0033079	2R	6642418	6645098	2680	-	0.508958	5.4494	3.7354	0.000475972	0.0298538	-0.252472
lilli	FBgn0041111	2L	2885929	2954406	68477	+	-0.233126	6.85104	-3.74432	0.000462941	0.0298538	-0.286214
CG10425	FBgn0039304	3R	25260963	25262498	1535	-	0.214827	5.42075	3.71598	0.00050558	0.0298538	-0.293563
Nprl3	FBgn0036397	3L	13999380	14001880	2500	-	-0.351442	5.1156	-3.70824	0.000517861	0.0298538	-0.297243
hebe	FBgn0033448	2R	9828104	9836642	8538	-	0.521858	6.2062	3.72993	0.000484141	0.0298538	-0.30723
CG4670	FBgn0033814	2R	13231758	13235296	3538	-	0.311464	6.56907	3.72857	0.000486195	0.0298538	-0.32692
Aef1	FBgn0005694	3L	21433422	21438639	5217	+	-0.311694	6.17712	-3.71913	0.000500649	0.0298538	-0.33709
CG1275	FBgn0035321	3L	2252744	2257423	4679	-	0.283093	5.88946	3.71476	0.000507492	0.0298538	-0.341664
CG5399	FBgn0038353	3R	15695241	15697142	1901	+	0.718998	7.18536	3.72372	0.000493569	0.0298538	-0.344371
mnb	FBgn0259168	X	17862697	17887222	24525	-	-0.307563	6.4153	-3.71717	0.000503707	0.0298538	-0.355905
e(y)3	FBgn0087008	X	19626548	19638369	11821	-	-0.345525	8.30165	-3.71634	0.00050501	0.0298538	-0.356536
rdx	FBgn0264493	3R	13967061	14032057	64996	-	-0.755994	8.89521	-3.71094	0.000513538	0.0298538	-0.365979
CG43693	FBgn0263776	3L	11036358	11051371	15013	-	0.300793	7.20661	3.71526	0.000506706	0.0298538	-0.369853
Dat	FBgn0019643	2R	24139563	24157762	18199	+	0.533386	6.00866	3.70635	0.000520896	0.0298538	-0.372983
Nadsyn	FBgn0030512	X	13684380	13718285	33905	-	-0.224868	6.3188	-3.70435	0.000524137	0.0298538	-0.383993
swm	FBgn0002044	2L	19493251	19497978	4727	+	-0.24875	7.19921	-3.70673	0.000520292	0.0298538	-0.395056
CG11399	FBgn0037021	3L	20780350	20786197	5847	-	-0.319651	7.19553	-3.704	0.000524711	0.0298538	-0.402265
Hrd3	FBgn0028475	3R	23754623	23758557	3934	-	-0.229031	6.64155	-3.69969	0.000531767	0.0300708	-0.411321
firl	FBgn0032405	2L	12063457	12066775	3318	-	0.582121	2.79604	3.68905	0.000549567	0.0307189	-0.270456
CG16711	FBgn0036032	3L	9704331	9710329	5998	+	-0.398633	6.1712	-3.68888	0.000549852	0.0307189	-0.42315
Rassf	FBgn0039055	3R	23114014	23117931	3917	-	-0.29406	6.95292	-3.6821	0.00056151	0.0311823	-0.465614
tral	FBgn0041775	3L	12515059	12520954	5895	+	-0.379521	10.3644	-3.67677	0.00057083	0.0313247	-0.433647
CG31233	FBgn0051233	3R	21749853	21753237	3384	+	1.3022	7.59123	3.6768	0.000570764	0.0313247	-0.472266
CG11149	FBgn0031732	2L	5718121	5720899	2778	-	0.722931	3.60295	3.66455	0.000592758	0.0316765	-0.329871
Med	FBgn0011655	3R	31611046	31615375	4329	+	-0.280141	5.30956	-3.65984	0.000601427	0.0316765	-0.449453
CG30197	FBgn0050197	2R	14514030	14514992	962	+	0.661891	5.58134	3.66671	0.000588824	0.0316765	-0.469225
usp	FBgn0003964	X	2038798	2042311	3513	-	-0.27755	5.8721	-3.65968	0.000601723	0.0316765	-0.488222
RhoGEF3	FBgn0264707	3L	277437	305292	27855	+	-0.221296	6.27654	-3.66284	0.000595884	0.0316765	-0.507455
Sec16	FBgn0052654	X	12596047	12609910	13863	+	-0.23015	8.13976	-3.66169	0.000598	0.0316765	-0.514318
RhoGAP93B	FBgn0038853	3R	21083043	21097827	14784	-	-0.384104	6.28165	-3.65632	0.000607981	0.0316765	-0.521884
hts	FBgn0263391	2R	19397032	19424903	27871	-	-0.213813	8.09705	-3.65706	0.00060659	0.0316765	-0.529381
CG45101	FBgn0266540	3L	11064991	11069025	4034	+	-0.723731	1.629	-3.66934	0.000584073	0.0316765	-0.637394
CG17930	FBgn0038416	3R	16327849	16329622	1773	+	0.78019	2.83106	3.65291	0.000614408	0.0316892	-0.39224
CG5909	FBgn0039495	3R	27161158	27162911	1753	+	0.866636	2.46468	3.65147	0.000617123	0.0316892	-0.40854
mop	FBgn0036448	3L	14769341	14776129	6788	-	-0.193618	7.70501	-3.65076	0.000618476	0.0316892	-0.550463
T3dh	FBgn0017482	2R	22329726	22332072	2346	-	0.574007	3.91596	3.6326	0.000653997	0.0327847	-0.417963
CG3714	FBgn0031589	2L	4189340	4198071	8731	-	0.289617	6.23636	3.6341	0.000650986	0.0327847	-0.587492
ftz-f1	FBgn0001078	3L	18750607	18801309	50702	-	-0.291693	7.31504	-3.63566	0.000647869	0.0327847	-0.597261
Mcm2	FBgn0014861	3R	8264970	8267924	2954	+	-0.439953	7.35212	-3.63396	0.000651261	0.0327847	-0.602245
wrapper	FBgn0025878	2R	22379637	22382675	3038	+	0.636494	2.40774	3.61023	0.000700421	0.0340439	-0.540846
Mur18B	FBgn0030999	X	19213254	19214938	1684	+	0.836056	8.50307	3.61761	0.000684762	0.0340439	-0.634302
cup	FBgn0000392	2L	6663664	6674780	11116	+	-0.413796	9.01575	-3.61173	0.000697202	0.0340439	-0.646092
CG45050	FBgn0266410	3R	9340216	9362994	22778	+	-0.31964	7.66186	-3.6142	0.000691953	0.0340439	-0.655277
upSET	FBgn0036398	3L	14002127	14020148	18021	+	-0.335202	8.01356	-3.60989	0.000701142	0.0340439	-0.661637
Prosap	FBgn0040752	2R	14060456	14140902	80446	-	-0.348938	7.25672	-3.6128	0.000694935	0.0340439	-0.662065
LKRSDH	FBgn0025687	2L	7791175	7795959	4784	-	0.662108	4.31831	3.60506	0.000711587	0.0343449	-0.525357
CG10570	FBgn0040992	2L	18808694	18811252	2558	-	0.539574	6.74576	3.60361	0.000714747	0.0343449	-0.687849
CG34288	FBgn0085317	3R	22446763	22447263	500	-	0.86562	1.95105	3.60186	0.000718583	0.0343512	-0.706636
GstE10	FBgn0063499	2R	18396638	18398519	1881	-	0.771982	2.63839	3.598	0.000727119	0.034581	-0.526251
CG3191	FBgn0023525	X	2250145	2251993	1848	-	0.501876	3.38295	3.59362	0.000736915	0.0347145	-0.513856
IntS6	FBgn0261383	X	5738663	5747254	8591	-	-0.339093	6.23287	-3.59261	0.000739177	0.0347145	-0.698948
psq	FBgn0263102	2R	10557888	10617280	59392	+	-0.255946	7.6357	-3.59174	0.000741156	0.0347145	-0.718705
CG15209	FBgn0030237	X	10842205	10842995	790	+	0.637974	5.25189	3.58808	0.000749488	0.0348149	-0.666285
Syb	FBgn0003660	2R	10249435	10252417	2982	-	0.225538	6.40297	3.5875	0.000750806	0.0348149	-0.723942
Spps	FBgn0039169	3R	24223445	24226934	3489	-	-0.268676	5.20418	-3.58233	0.000762754	0.0351464	-0.660005
lola	FBgn0283521	2R	10481894	10543291	61397	-	-0.349116	9.59916	-3.58113	0.000765534	0.0351464	-0.71961
CG42502	FBgn0260228	2L	18808694	18811252	2558	-	0.57162	6.69696	3.57176	0.000787714	0.0359865	-0.777364
CG15201	FBgn0030272	X	11144120	11144809	689	+	0.53479	4.33758	3.56641	0.000800657	0.0362762	-0.627127
CheB38c	FBgn0032888	2L	20820089	20820867	778	-	0.530863	2.07232	3.56431	0.00080579	0.0362762	-0.662149
tou	FBgn0033636	2R	11577485	11616045	38560	-	-0.419341	7.81486	-3.56542	0.000803062	0.0362762	-0.79081
CG30339	FBgn0050339	2R	9601431	9602901	1470	-	0.666035	3.49581	3.55939	0.000817921	0.0362938	-0.603822
Uba3	FBgn0263697	2R	13858952	13860432	1480	+	-0.284918	5.60684	-3.56055	0.000815049	0.0362938	-0.744163
Sfmbt	FBgn0032475	2L	13169649	13176785	7136	-	-0.420593	7.27736	-3.56133	0.000813133	0.0362938	-0.807548
Obp57b	FBgn0043534	2R	20504251	20505136	885	+	0.649244	3.71258	3.5513	0.000838302	0.0363661	-0.642523
CG32195	FBgn0052195	3L	18112959	18119150	6191	+	0.544963	4.12548	3.55005	0.000841468	0.0363661	-0.657376
hdly	FBgn0038842	3R	20914296	20929213	14917	+	0.496507	5.30136	3.55674	0.000824548	0.0363661	-0.756644
Ubc4	FBgn0015321	3L	9698336	9700481	2145	+	-0.298332	6.24843	-3.54993	0.000841797	0.0363661	-0.815121
CG30497	FBgn0050497	2R	7737019	7782637	45618	-	-0.426118	8.58004	-3.5528	0.000834489	0.0363661	-0.817076
blot	FBgn0027660	3L	17396031	17421514	25483	-	-0.437878	7.05877	-3.54942	0.00084308	0.0363661	-0.840991
cv	FBgn0000394	X	5690002	5693084	3082	+	0.478163	4.34848	3.54628	0.000851167	0.036545	-0.69768
Muted	FBgn0083967	3R	22362620	22364580	1960	+	0.231827	3.81973	3.54311	0.00085939	0.0367077	-0.658645
Arp5	FBgn0038576	3R	18185498	18187875	2377	+	0.304797	4.70149	3.5388	0.000870689	0.0367077	-0.722047
l(3)73Ah	FBgn0002283	3L	16588475	16590132	1657	+	-0.239527	5.19432	-3.53727	0.000874746	0.0367077	-0.775945
Alp4	FBgn0016123	3R	31048929	31052540	3611	+	0.656076	7.40164	3.54117	0.000864467	0.0367077	-0.862111
CG32767	FBgn0052767	X	5071027	5084768	13741	-	-0.382005	7.13907	-3.53744	0.000874286	0.0367077	-0.874857
clumsy	FBgn0026255	2L	21206493	21211818	5325	+	0.505102	4.54232	3.53468	0.000881641	0.0368303	-0.76229
jnj	FBgn0266282	3R	24189050	24193423	4373	-	-0.615	6.3286	-3.53164	0.000889802	0.0369157	-0.869866
Smr	FBgn0265523	X	12684203	12742618	58415	-	-0.447951	8.4629	-3.52948	0.000895626	0.0369157	-0.883037
CG11505	FBgn0035424	3L	3224838	3236604	11766	+	-0.382587	7.28228	-3.52998	0.000894281	0.0369157	-0.89487
CG33099	FBgn0053099	3R	22528920	22530572	1652	-	0.646138	3.83352	3.52439	0.000909544	0.0372864	-0.71817
l(3)05822	FBgn0010877	3R	18288866	18298879	10013	-	-0.370074	6.75982	-3.52326	0.000912659	0.0372864	-0.912971
kappaTry	FBgn0043471	2R	11337797	11338733	936	-	0.799912	5.10193	3.51173	0.000945032	0.0382902	-0.833211
CG6923	FBgn0037944	3R	11744229	11750029	5800	-	-0.340208	5.95989	-3.51157	0.000945488	0.0382902	-0.911188
spas	FBgn0039141	3R	24038215	24042982	4767	+	-0.277683	6.25012	-3.50579	0.000962132	0.0386269	-0.941808
roq	FBgn0036621	3L	16370938	16378566	7628	-	-0.215565	6.75377	-3.5066	0.000959781	0.0386269	-0.960298
Oatp58Dc	FBgn0034716	2R	22223681	22228574	4893	-	0.588336	5.95051	3.50341	0.000969056	0.0387372	-0.946543
CG11407	FBgn0038733	3R	19781246	19783145	1899	+	0.688302	4.36279	3.49639	0.000989811	0.0390139	-0.809305
CheB42c	FBgn0066292	2R	6944614	6971637	27023	-	0.535934	2.94995	3.48035	0.00103876	0.0390139	-0.812771
CG3690	FBgn0040350	X	948585	951900	3315	-	0.69832	4.5323	3.49609	0.000990694	0.0390139	-0.852231
Cbp20	FBgn0022943	3R	18164661	18165439	778	+	-0.288233	4.48859	-3.48704	0.00101807	0.0390139	-0.854111
CG33301	FBgn0053301	2L	10049580	10051201	1621	+	0.908756	4.03737	3.48642	0.00101998	0.0390139	-0.861681
conv	FBgn0261269	2R	14270729	14275495	4766	+	0.558259	2.08769	3.47281	0.00106259	0.0390139	-0.876053
CG17562	FBgn0038449	3R	16615309	16617154	1845	+	0.870147	4.56892	3.47134	0.00106728	0.0390139	-0.886017
AP-1sigma	FBgn0039132	3R	23958651	23962555	3904	+	0.171443	5.45956	3.48738	0.00101702	0.0390139	-0.940197
Nup58	FBgn0038722	3R	19645026	19646906	1880	+	-0.370471	5.7064	-3.48958	0.0010103	0.0390139	-0.956101
pyr	FBgn0033649	2R	11712263	11726345	14082	+	1.08238	5.62997	3.47718	0.00104871	0.0390139	-0.978203
Irk2	FBgn0039081	3R	23513617	23519445	5828	-	0.532073	5.70854	3.48475	0.0010251	0.0390139	-0.986657
ssh	FBgn0029157	3R	24938710	24944956	6246	-	-0.26664	7.48537	-3.4957	0.000991854	0.0390139	-0.98976
Fkbp14	FBgn0010470	2R	21487167	21497929	10762	-	0.401456	6.36942	3.49184	0.00100345	0.0390139	-0.991825
CG3209	FBgn0034971	2R	24068757	24073552	4795	+	0.255496	7.43473	3.49363	0.000998079	0.0390139	-0.995804
thetaTry	FBgn0011555	2R	11341714	11342760	1046	-	0.798583	6.57029	3.47725	0.0010485	0.0390139	-1.00503
Cubn	FBgn0052702	X	9558665	9571308	12643	-	0.533432	5.75095	3.47298	0.00106204	0.0390139	-1.00608
Nup133	FBgn0039004	3R	22690607	22694772	4165	+	-0.277909	6.51814	-3.48358	0.00102872	0.0390139	-1.01336
msl-1	FBgn0005617	2L	18683720	18688800	5080	-	-0.407092	7.36225	-3.48313	0.00103011	0.0390139	-1.02542
Capr	FBgn0042134	3L	18668153	18673324	5171	-	-0.248806	8.85405	-3.47613	0.00105203	0.0390139	-1.02703
Zyx	FBgn0011642	4	1057365	1065001	7636	-	0.248776	6.7916	3.47647	0.00105096	0.0390139	-1.04206
Drp1	FBgn0026479	2L	2581281	2585430	4149	-	-0.186755	7.1419	-3.47348	0.00106044	0.0390139	-1.05357
CG44838	FBgn0266101	3L	9461050	9475475	14425	+	-0.364569	7.34899	-3.47095	0.00106853	0.0390139	-1.05926
lmgB	FBgn0085470	2L	8524999	8528618	3619	-	-0.341167	5.12106	-3.46635	0.00108338	0.039401	-0.967107
AQP	FBgn0033807	2R	13212405	13214496	2091	-	0.516704	4.39248	3.46374	0.0010919	0.0394426	-0.936456
Mrtf	FBgn0052296	3L	2717615	2766536	48921	-	-0.34312	6.36656	-3.4634	0.00109303	0.0394426	-1.0684
Oscillin	FBgn0031717	2L	5547086	5549614	2528	+	0.494721	3.8877	3.454	0.00112427	0.0395236	-0.897382
CG14275	FBgn0032022	2L	8327456	8332911	5455	+	0.571894	4.04087	3.45121	0.00113369	0.0395236	-0.927898
Arpc3B	FBgn0065032	X	17104571	17105852	1281	-	1.06518	2.75323	3.4501	0.00113746	0.0395236	-0.936382
ArgRS-m	FBgn0037526	3R	7887045	7890150	3105	+	-0.25764	4.54977	-3.45847	0.00110929	0.0395236	-0.945146
D19A	FBgn0022935	3L	6185830	6189123	3293	-	-0.352838	5.35796	-3.44842	0.00114319	0.0395236	-1.03984
rod	FBgn0003268	3R	31580951	31588244	7293	+	-0.5333	6.55877	-3.45931	0.00110652	0.0395236	-1.08023
caps	FBgn0023095	3L	13228692	13279642	50950	+	0.352861	5.72234	3.4438	0.0011591	0.0395236	-1.09237
Nup153	FBgn0061200	X	16599241	16610459	11218	+	-0.373315	7.95029	-3.45551	0.0011192	0.0395236	-1.09528
Irc	FBgn0038465	3R	17002875	17007208	4333	+	0.38209	6.65794	3.45594	0.00111775	0.0395236	-1.09983
Utx	FBgn0260749	2L	10272325	10278811	6486	-	-0.31858	6.8578	-3.45492	0.00112115	0.0395236	-1.10387
CG2604	FBgn0037298	3R	5221632	5223365	1733	-	0.367922	7.45225	3.45091	0.00113472	0.0395236	-1.11361
Blm	FBgn0002906	3R	11736810	11741783	4973	-	-0.540335	6.39719	-3.4452	0.00115427	0.0395236	-1.11377
yrt	FBgn0004049	3R	13428867	13434984	6117	-	-0.33643	6.53305	-3.44816	0.00114409	0.0395236	-1.11541
nos	FBgn0002962	3R	19157238	19160202	2964	+	-0.419493	7.12887	-3.44722	0.00114732	0.0395236	-1.12519
Ge-1	FBgn0283682	2L	11095150	11100888	5738	-	-0.279859	7.31013	-3.44378	0.0011592	0.0395236	-1.13441
CG31224	FBgn0051224	3R	18650121	18659309	9188	-	-0.42025	7.50538	-3.44188	0.00116581	0.0396032	-1.13828
CG33127	FBgn0053127	2L	322101	323091	990	+	0.649707	5.75154	3.43739	0.00118154	0.0397302	-1.09978
CG14298	FBgn0038654	3R	18875528	18877204	1676	+	0.824706	1.54294	3.43715	0.00118239	0.0397302	-1.10563
CG5789	FBgn0039207	3R	24536204	24543914	7710	-	0.437454	8.39633	3.43895	0.00117606	0.0397302	-1.13498
Odj	FBgn0038551	3R	17807407	17809222	1815	-	-0.433661	5.40053	-3.43581	0.00118715	0.0397459	-1.07028
CG15152	FBgn0032665	2L	18114547	18115220	673	+	0.553748	3.5562	3.43081	0.001205	0.0399114	-0.945012
alpha-Est10	FBgn0015569	3R	7486583	7493845	7262	-	0.619569	4.78668	3.43114	0.0012038	0.0399114	-1.03806
CG14933	FBgn0040968	2L	11842828	11844012	1184	+	0.595513	5.40073	3.43152	0.00120244	0.0399114	-1.11452
eIF4G2	FBgn0260634	3R	23808285	23819237	10952	-	-0.472425	7.20841	-3.42919	0.00121082	0.0399615	-1.17424
rdgB	FBgn0003218	X	13762752	13779488	16736	+	-0.188711	6.5581	-3.42735	0.00121751	0.0400396	-1.1733
CG34423	FBgn0085452	2R	23358612	23359204	592	+	0.89214	3.16773	3.41556	0.00126107	0.0401888	-0.981804
CG11453	FBgn0038734	3R	19783522	19785519	1997	+	0.659189	2.84117	3.4109	0.00127868	0.0401888	-1.00093
spirit	FBgn0030051	X	8571099	8573593	2494	-	0.834131	2.44342	3.40976	0.00128304	0.0401888	-1.02758
CG5618	FBgn0036975	3L	20353449	20356632	3183	+	0.588506	4.99055	3.41478	0.00126401	0.0401888	-1.07721
CG3309	FBgn0029756	X	5326675	5329347	2672	-	-0.317331	4.9677	-3.41826	0.00125096	0.0401888	-1.08512
CG45093	FBgn0266526	2R	7737019	7782637	45618	-	-0.347765	5.6871	-3.42218	0.00123644	0.0401888	-1.14099
CG46339	FBgn0285963	3R	26915761	26945309	29548	+	0.478272	5.73797	3.4224	0.00123562	0.0401888	-1.15455
Pen	FBgn0267727	2L	10056900	10060095	3195	+	-0.399569	9.18923	-3.42108	0.0012405	0.0401888	-1.1748
Spt20	FBgn0036374	3L	13502707	13511541	8834	+	-0.396446	6.71559	-3.42289	0.00123381	0.0401888	-1.18942
CG4049	FBgn0034976	2R	24107087	24114292	7205	-	-0.399129	6.14956	-3.41283	0.00127137	0.0401888	-1.1991
peb	FBgn0003053	X	4617564	4627206	9642	+	0.467548	5.95567	3.40984	0.00128274	0.0401888	-1.1993
retn	FBgn0004795	2R	23632610	23654820	22210	+	-0.383794	7.0888	-3.41729	0.00125457	0.0401888	-1.20764
sbb	FBgn0285917	2R	18278198	18357296	79098	-	-0.38323	7.97856	-3.41309	0.00127038	0.0401888	-1.21175
flr	FBgn0260049	3L	13412843	13416453	3610	+	-0.184899	7.40633	-3.41255	0.00127242	0.0401888	-1.21997
Nup214	FBgn0010660	2R	22918937	22924742	5805	-	-0.360488	7.35259	-3.40871	0.00128705	0.0401888	-1.23037
CG13086	FBgn0032770	2L	19364375	19365470	1095	+	0.567034	3.21652	3.39996	0.00132099	0.0402052	-1.01595
CG43112	FBgn0262572	2R	11249594	11249933	339	+	0.689454	3.01813	3.39546	0.00133876	0.0402052	-1.02586
rau	FBgn0031745	2L	5859769	5879498	19729	-	0.420131	2.92505	3.39678	0.00133354	0.0402052	-1.02651
CG10175	FBgn0039084	3R	23522264	23530986	8722	-	0.673859	2.97663	3.39481	0.00134136	0.0402052	-1.02983
Orct	FBgn0019952	3R	24276260	24278792	2532	+	0.597023	4.06278	3.40197	0.00131311	0.0402052	-1.03768
CG13516	FBgn0040658	2R	22669145	22670622	1477	+	0.456825	2.3819	3.39416	0.00134393	0.0402052	-1.05854
dnd	FBgn0038916	3R	21885676	21887355	1679	-	0.518863	2.38574	3.39785	0.00132931	0.0402052	-1.0652
Tsp42Ei	FBgn0033130	2R	7035125	7036949	1824	+	0.428662	4.06253	3.39897	0.00132488	0.0402052	-1.08551
mam	FBgn0002643	2R	13991203	14060356	69153	+	-0.197607	6.0609	-3.40347	0.00130727	0.0402052	-1.21868
Zip99C	FBgn0039714	3R	29863701	29868895	5194	-	0.282607	6.1283	3.39659	0.00133427	0.0402052	-1.24353
Atx2	FBgn0041188	3R	15408423	15417277	8854	+	-0.319764	6.81844	-3.3986	0.00132635	0.0402052	-1.25766
SRPK	FBgn0026370	2R	15380724	15387851	7127	+	-0.249476	8.18231	-3.39449	0.00134261	0.0402052	-1.26003
Bap111	FBgn0030093	X	9149309	9151976	2667	+	-0.466093	6.72943	-3.39569	0.00133786	0.0402052	-1.26044
CG9960	FBgn0031454	2L	2758427	2759677	1250	-	0.348738	3.83774	3.39257	0.0013503	0.0402659	-1.05226
Bap170	FBgn0042085	2R	6636512	6642358	5846	+	-0.375767	7.57096	-3.39044	0.00135886	0.0403913	-1.27837
CG5697	FBgn0038846	3R	21015949	21017120	1171	+	0.960882	2.36945	3.38788	0.00136923	0.0404316	-1.10391
CrebA	FBgn0004396	3L	15535395	15553214	17819	+	0.662645	4.02941	3.37634	0.00141689	0.0404316	-1.11338
CG31100	FBgn0051100	3R	8995229	9003650	8421	-	0.435559	3.93968	3.37914	0.00140518	0.0404316	-1.1203
CG6805	FBgn0034179	2R	17005451	17007501	2050	+	0.38975	4.72222	3.38801	0.00136871	0.0404316	-1.14288
CG5326	FBgn0038983	3R	22532174	22539919	7745	-	0.620977	4.81988	3.37821	0.00140906	0.0404316	-1.15795
esc	FBgn0000588	2L	11827204	11829405	2201	-	-0.392138	4.88653	-3.38101	0.0013974	0.0404316	-1.17495
su(r)	FBgn0086450	X	9196808	9201820	5012	-	0.470972	5.916	3.38486	0.00138154	0.0404316	-1.25527
CG42353	FBgn0259699	X	16093059	16104946	11887	-	0.395903	5.48433	3.37822	0.00140902	0.0404316	-1.26047
par-6	FBgn0026192	X	17703352	17707096	3744	+	-0.255593	5.8837	-3.37732	0.00141276	0.0404316	-1.27778
Chd1	FBgn0250786	2L	2979562	2987723	8161	-	-0.33929	8.07617	-3.38579	0.00137774	0.0404316	-1.28503
Fs(2)Ket	FBgn0262743	2L	20734609	20750941	16332	+	-0.389095	8.48776	-3.38417	0.00138439	0.0404316	-1.28554
DCP2	FBgn0036534	3L	15818734	15826423	7689	-	-0.295057	6.9105	-3.3811	0.00139704	0.0404316	-1.3063
ash1	FBgn0005386	3L	19590773	19598755	7982	-	-0.503963	7.18286	-3.37747	0.00141213	0.0404316	-1.31567
CG11200	FBgn0034500	2R	20304517	20308671	4154	-	0.423587	5.50622	3.3724	0.00143351	0.0406909	-1.25356
fs(1)h	FBgn0004656	X	8037808	8061436	23628	-	-0.335408	7.99743	-3.37211	0.00143476	0.0406909	-1.323
kibra	FBgn0262127	3R	14697689	14724261	26572	-	-0.213426	5.95951	-3.36777	0.00145328	0.0409656	-1.30914
eas	FBgn0000536	X	16278328	16285618	7290	+	0.277585	7.17178	3.36815	0.00145165	0.0409656	-1.3408
PpD3	FBgn0005777	3R	9747875	9751094	3219	+	-0.257051	7.05299	-3.36623	0.00145994	0.0410286	-1.34703
CG14694	FBgn0037845	3R	10858202	10859813	1611	-	0.529479	3.58211	3.3601	0.00148662	0.0410352	-1.13299
Tbp	FBgn0003687	2R	21686192	21687642	1450	-	-0.403415	4.91686	-3.35661	0.00150202	0.0410352	-1.23526
CG12963	FBgn0034031	2R	15555446	15562436	6990	+	0.544533	4.67628	3.35746	0.00149823	0.0410352	-1.23892
sina	FBgn0003410	3L	16853751	16858712	4961	+	-0.332868	5.16424	-3.36088	0.00148317	0.0410352	-1.25958
zfh1	FBgn0004606	3R	30765926	30789202	23276	+	-0.340976	5.3097	-3.3599	0.00148747	0.0410352	-1.27963
Irbp	FBgn0011774	3R	11410047	11412440	2393	+	-0.418871	5.49976	-3.35424	0.00151257	0.0410352	-1.29973
Nplp2	FBgn0040813	3L	13356376	13357223	847	+	0.55995	10.2986	3.35885	0.00149209	0.0410352	-1.31601
CG8924	FBgn0030710	X	15941077	15944449	3372	+	-0.511191	5.8221	-3.35507	0.00150885	0.0410352	-1.3268
l(3)psg2	FBgn0035617	3L	5583669	5590390	6721	+	-0.41766	6.90916	-3.3582	0.00149499	0.0410352	-1.36806
FBXO11	FBgn0037760	3R	9803486	9809368	5882	-	-0.388734	7.17321	-3.35614	0.0015041	0.0410352	-1.37419
pbl	FBgn0003041	3L	7896109	7911954	15845	-	-0.301557	7.18735	-3.35622	0.00150376	0.0410352	-1.37438
Su(var)2-10	FBgn0003612	2R	9116122	9122000	5878	+	-0.434942	7.48567	-3.35408	0.00151327	0.0410352	-1.37807
CG17931	FBgn0038421	3R	16357535	16359466	1931	-	-0.363548	4.75325	-3.34686	0.00154583	0.0410775	-1.22668
CycA	FBgn0000404	3L	11826719	11833578	6859	-	-0.372624	9.59675	-3.34687	0.00154582	0.0410775	-1.36489
SLO2	FBgn0261698	2R	10322195	10416996	94801	-	-0.223344	6.07575	-3.34741	0.00154334	0.0410775	-1.3758
Synj	FBgn0034691	2R	22080176	22085767	5591	+	-0.200804	6.33114	-3.35004	0.00153141	0.0410775	-1.37759
CG1461	FBgn0030558	X	14261223	14265379	4156	+	0.77767	6.4834	3.35094	0.00152735	0.0410775	-1.38287
Taf4	FBgn0010280	3L	16113212	16121651	8439	+	-0.270734	7.34806	-3.34838	0.00153894	0.0410775	-1.39449
CG14478	FBgn0028953	2R	17457663	17465795	8132	+	-0.32069	6.63637	-3.34737	0.0015435	0.0410775	-1.39454
Su(Tpl)	FBgn0014037	3L	19889120	19909410	20290	-	-0.294933	7.98283	-3.34555	0.00155184	0.0411193	-1.39478
Rcd2	FBgn0037012	3L	20527972	20540417	12445	-	0.450576	4.48809	3.33921	0.00158111	0.0415389	-1.25484
mus81	FBgn0040347	X	941075	943229	2154	+	-0.62198	4.79249	-3.33994	0.00157769	0.0415389	-1.25966
CG2017	FBgn0037391	3R	5858083	5862405	4322	-	0.408543	6.16498	3.33969	0.00157884	0.0415389	-1.4106
CG6421	FBgn0025827	2R	16872250	16872906	656	+	0.604365	3.23786	3.33098	0.00161984	0.0421348	-1.20371
wfs1	FBgn0039003	3R	22687542	22690380	2838	-	-0.258641	4.90054	-3.32805	0.00163389	0.0421348	-1.3253
LBR	FBgn0034657	2R	21720495	21724055	3560	+	-0.40659	5.4814	-3.33164	0.00161672	0.0421348	-1.37161
smg	FBgn0016070	3L	8990317	8997989	7672	-	-0.510689	10.0968	-3.32769	0.0016356	0.0421348	-1.40449
Nup107	FBgn0027868	2L	10733293	10736071	2778	-	-0.216862	6.28975	-3.32851	0.00163164	0.0421348	-1.42802
Scm	FBgn0003334	3R	9633359	9637611	4252	-	-0.327027	6.55027	-3.32924	0.00162815	0.0421348	-1.44097
Sec8	FBgn0266672	3R	5754932	5758997	4065	-	-0.190301	6.5752	-3.32833	0.00163253	0.0421348	-1.44193
Orcokinin	FBgn0034935	2R	23946959	23949076	2117	-	0.473017	2.94142	3.32516	0.0016478	0.0422602	-1.21005
Usp10	FBgn0052479	3L	871899	895313	23414	+	-0.347403	7.82547	-3.3248	0.00164958	0.0422602	-1.45342
CG6425	FBgn0039449	3R	26715165	26717389	2224	-	-0.542465	3.6955	-3.32385	0.00165416	0.0422608	-1.21957
btl	FBgn0285896	3L	14075772	14083229	7457	+	0.602459	2.55624	3.31613	0.00169208	0.0423183	-1.23241
CG9396	FBgn0037714	3R	9570414	9571623	1209	-	0.681326	4.00071	3.32148	0.00166573	0.0423183	-1.25106
CG31103	FBgn0051103	3R	25219318	25221444	2126	+	0.471551	4.67955	3.31933	0.00167627	0.0423183	-1.36555
Inx3	FBgn0265274	3R	28853606	28859497	5891	-	0.487714	5.45298	3.31801	0.00168279	0.0423183	-1.41
ctrip	FBgn0260794	3R	4786284	4812096	25812	-	-0.308471	9.39794	-3.32086	0.00166878	0.0423183	-1.43751
rin	FBgn0015778	3R	13647004	13654527	7523	+	-0.23372	8.51819	-3.31721	0.00168673	0.0423183	-1.46539
NLaz	FBgn0053126	2L	1359837	1361821	1984	-	0.824142	6.34223	3.31596	0.00169291	0.0423183	-1.47247
CG14442	FBgn0029893	X	6689296	6695007	5711	-	-0.316427	7.05602	-3.31854	0.00168016	0.0423183	-1.4759
betaggt-II	FBgn0028970	2L	2879112	2880708	1596	+	0.33184	4.57781	3.31129	0.00171631	0.0423325	-1.33088
bif	FBgn0014133	X	11678970	11694740	15770	+	-0.321629	8.70969	-3.31163	0.00171456	0.0423325	-1.47696
Edc3	FBgn0036735	3L	17525333	17529861	4528	-	-0.385976	6.56262	-3.31437	0.00170086	0.0423325	-1.47954
Cyp6a19	FBgn0033979	2R	14877786	14879752	1966	+	-0.611885	8.11505	-3.31282	0.00170859	0.0423325	-1.48332
CG9821	FBgn0037636	3R	8813490	8820682	7192	-	-0.30554	7.33135	-3.31199	0.00171278	0.0423325	-1.49228
CG12493	FBgn0035571	3L	4752393	4753738	1345	-	0.792331	2.62298	3.30357	0.00175558	0.0424019	-1.28265
Tsp42El	FBgn0033134	2R	7045769	7048538	2769	+	0.502637	4.00567	3.3079	0.00173344	0.0424019	-1.29693
l(3)72Dp	FBgn0263607	3L	16234140	16236999	2859	+	0.390747	3.83955	3.3041	0.00175283	0.0424019	-1.30348
CG7589	FBgn0036727	3L	17470127	17474517	4390	+	0.475802	4.14239	3.30486	0.00174894	0.0424019	-1.31575
CG13793	FBgn0031935	2L	7716974	7719487	2513	-	0.481783	4.5033	3.30853	0.00173021	0.0424019	-1.35129
Elal	FBgn0013949	3R	24865350	24867651	2301	+	0.644732	4.73589	3.30225	0.00176235	0.0424019	-1.35154
CG33096	FBgn0053096	3R	25097672	25102146	4474	+	-0.3127	5.97933	-3.30257	0.0017607	0.0424019	-1.48776
nsl1	FBgn0262527	3R	15793782	15802102	8320	+	-0.226918	7.56356	-3.30506	0.00174793	0.0424019	-1.5092
Taf1	FBgn0010355	3R	6646889	6656048	9159	+	-0.256538	7.45444	-3.30177	0.00176484	0.0424019	-1.51941
CG17549	FBgn0032774	2L	19387050	19390075	3025	-	0.499733	7.0652	3.30193	0.001764	0.0424019	-1.51981
CG10877	FBgn0038804	3R	20562486	20564067	1581	-	0.970232	3.75294	3.29724	0.00178839	0.0426425	-1.28765
MED1	FBgn0037109	3L	21628325	21634446	6121	-	-0.295889	6.81052	-3.29792	0.00178481	0.0426425	-1.52908
Br140	FBgn0033155	2R	7272275	7278101	5826	-	-0.381895	7.06371	-3.29719	0.00178865	0.0426425	-1.53307
Nup98-96	FBgn0039120	3R	23774225	23781621	7396	-	-0.299447	8.24886	-3.29544	0.00179784	0.0427111	-1.52742
CG10492	FBgn0032748	2L	19054078	19058821	4743	+	-0.384624	6.62369	-3.29489	0.00180074	0.0427111	-1.53212
Lectin-galC1	FBgn0016675	2L	19417447	19418274	827	+	0.966084	5.13151	3.29198	0.0018161	0.0428563	-1.46736
oxt	FBgn0015360	3L	2258839	2262664	3825	-	-0.235696	6.33759	-3.29234	0.00181419	0.0428563	-1.52553
sol	FBgn0003464	X	21350280	21357912	7632	+	-0.215046	7.31318	-3.29	0.00182667	0.0429962	-1.55197
Tao	FBgn0031030	X	19569721	19579800	10079	-	-0.27037	8.029	-3.28885	0.00183279	0.0430311	-1.54716
lft	FBgn0032230	2L	10364471	10366410	1939	+	0.409431	3.05006	3.2872	0.00184167	0.0430771	-1.2966
bowl	FBgn0004893	2L	3771700	3784121	12421	+	0.398492	4.49704	3.28653	0.00184526	0.0430771	-1.40953
bon	FBgn0023097	3R	20593139	20612540	19401	+	-0.277715	6.82666	-3.2859	0.00184868	0.0430771	-1.56061
CG32191	FBgn0052191	3L	17806451	17809146	2695	-	0.758459	3.57345	3.28186	0.00187058	0.0433758	-1.33452
hyx	FBgn0037657	3R	9038760	9042349	3589	+	-0.20223	5.79053	-3.28181	0.00187086	0.0433758	-1.52504
CG2681	FBgn0024997	X	2708684	2711668	2984	+	0.539583	3.9903	3.28026	0.00187934	0.0434441	-1.35655
CG9497	FBgn0031800	2L	6346430	6348427	1997	-	0.528925	4.07629	3.27946	0.00188376	0.0434441	-1.41068
mthl2	FBgn0035623	3L	5604790	5607190	2400	+	1.18574	1.68351	3.27732	0.00189556	0.0434441	-1.42633
MED24	FBgn0035851	3L	8191270	8196573	5303	+	-0.280162	5.97985	-3.27702	0.00189723	0.0434441	-1.55205
l(2)k05819	FBgn0022153	2L	4394196	4400487	6291	+	-0.22182	7.14206	-3.27829	0.00189021	0.0434441	-1.58425
Klp10A	FBgn0030268	X	11129362	11137118	7756	-	-0.434303	7.46951	-3.27543	0.00190601	0.0435377	-1.58979
Cpr76Bd	FBgn0036881	3L	19532743	19538289	5546	+	-0.86425	2.36788	-3.27241	0.00192286	0.0437601	-1.34395
CG11178	FBgn0030499	X	13605681	13609529	3848	+	-0.291489	4.98973	-3.272	0.00192518	0.0437601	-1.47387
CG7685	FBgn0038619	3R	18404940	18406002	1062	+	-0.303945	3.00995	-3.26798	0.00194784	0.044167	-1.3433
aurA	FBgn0000147	3R	11963124	11964826	1702	+	-0.47394	5.54111	-3.26703	0.00195324	0.0441813	-1.53568
lig	FBgn0020279	2R	8067977	8078815	10838	+	-0.19822	9.19703	-3.26585	0.00195995	0.0442252	-1.59019
ninaB	FBgn0002937	3R	13700565	13703164	2599	+	0.510682	3.10914	3.26376	0.00197193	0.0443875	-1.36755
mex1	FBgn0004228	3L	15517424	15519592	2168	-	0.683517	2.90764	3.25316	0.00203365	0.0444344	-1.37924
CG11447	FBgn0038737	3R	19861610	19862600	990	+	-0.281052	3.46158	-3.25758	0.00200767	0.0444344	-1.38031
Cyp311a1	FBgn0030367	X	12029754	12031465	1711	-	0.799433	3.38855	3.25168	0.00204239	0.0444344	-1.39652
Obp19b	FBgn0031110	X	20416733	20417812	1079	+	0.485863	3.31673	3.24619	0.00207522	0.0444344	-1.41776
CG30285	FBgn0050285	2R	21687903	21688545	642	-	0.489864	3.37887	3.24514	0.00208157	0.0444344	-1.4202
Tg	FBgn0031975	2L	8011405	8026898	15493	+	0.300133	5.1798	3.25581	0.00201805	0.0444344	-1.5476
Elba2	FBgn0031435	2L	2577687	2579179	1492	+	-0.524138	5.3074	-3.24955	0.00205512	0.0444344	-1.55035
CG31743	FBgn0032618	2L	16879517	16886319	6802	+	0.436412	5.18231	3.24976	0.00205381	0.0444344	-1.57204
CG17928	FBgn0032603	2L	16791568	16793444	1876	+	0.506259	5.15624	3.25366	0.00203068	0.0444344	-1.57269
CG15279	FBgn0028886	2L	14844993	14851749	6756	-	0.452006	5.28371	3.25244	0.00203793	0.0444344	-1.58345
CG10555	FBgn0030034	X	8398940	8404516	5576	+	-0.34267	6.01254	-3.26213	0.00198131	0.0444344	-1.59643
Ugt35b	FBgn0026314	3R	11168503	11170246	1743	-	0.615264	5.56184	3.24821	0.0020631	0.0444344	-1.59775
CAH1	FBgn0027844	2L	13803626	13809994	6368	+	0.555653	6.01488	3.26058	0.00199027	0.0444344	-1.60266
Obp57c	FBgn0034509	2R	20503584	20504202	618	+	0.614169	5.60452	3.24486	0.00208327	0.0444344	-1.61732
CG30183	FBgn0050183	2R	23690247	23697824	7577	-	-0.276505	6.79661	-3.25673	0.00201266	0.0444344	-1.63978
H	FBgn0001169	3R	20621938	20628915	6977	+	-0.447988	6.69638	-3.25419	0.00202761	0.0444344	-1.64278
Gs2	FBgn0001145	X	11422832	11430197	7365	+	0.514492	7.87806	3.25301	0.00203453	0.0444344	-1.64377
Ncoa6	FBgn0031698	2L	5315290	5326683	11393	-	-0.35615	7.28707	-3.25335	0.00203253	0.0444344	-1.6493
qua	FBgn0003187	2L	17486806	17497208	10402	-	-0.393471	6.28147	-3.2447	0.0020842	0.0444344	-1.65119
CG10631	FBgn0032817	2L	19742817	19756904	14087	-	-0.265572	6.99275	-3.25308	0.00203414	0.0444344	-1.65132
tws	FBgn0004889	3R	10126129	10139772	13643	-	-0.283896	7.73798	-3.24961	0.00205474	0.0444344	-1.65546
Cp190	FBgn0000283	3R	15270432	15275241	4809	-	-0.284139	7.93412	-3.24784	0.00206535	0.0444344	-1.65786
stx	FBgn0052676	X	10711163	10744943	33780	-	-0.390631	7.50349	-3.2447	0.00208421	0.0444344	-1.67105
PIG-Z	FBgn0266438	2R	24411870	24415295	3425	+	-0.326887	4.42705	-3.24357	0.0020911	0.0444789	-1.48295
PGRP-LA	FBgn0035975	3L	9334332	9338336	4004	+	0.457459	3.76448	3.24103	0.00210653	0.0446276	-1.47094
Nep4	FBgn0038818	3R	20652567	20659904	7337	-	0.39485	4.03922	3.23859	0.00212147	0.0446276	-1.49964
corto	FBgn0010313	3R	5077779	5087072	9293	-	-0.470751	5.67956	-3.24013	0.00211203	0.0446276	-1.62574
Uba1	FBgn0023143	2R	9688289	9693328	5039	-	-0.205833	9.56186	-3.23848	0.00212214	0.0446276	-1.6558
spri	FBgn0085443	X	10490069	10585422	95353	-	-0.264015	6.93918	-3.23953	0.00211571	0.0446276	-1.68725
CG14968	FBgn0035431	3L	3299336	3303112	3776	-	0.503815	3.00999	3.2294	0.00217872	0.0447321	-1.43811
CG6041	FBgn0029826	X	5948160	5950208	2048	+	0.681206	3.14862	3.22469	0.00220861	0.0447321	-1.45001
CG3104	FBgn0031473	2L	2848989	2855778	6789	-	0.431777	2.11648	3.22369	0.002215	0.0447321	-1.49069
miple2	FBgn0029002	3L	271200	275018	3818	+	0.514751	4.71924	3.23284	0.00215711	0.0447321	-1.5631
Akh	FBgn0004552	3L	4141467	4142070	603	+	0.678069	1.59767	3.2194	0.00224266	0.0447321	-1.61001
GEFmeso	FBgn0050115	2R	18554119	18611777	57658	-	0.449724	5.39827	3.23363	0.0021522	0.0447321	-1.62612
CG17829	FBgn0025635	X	625542	628016	2474	+	-0.302618	5.342	-3.22632	0.00219822	0.0447321	-1.627
mTerf5	FBgn0038584	3R	18221522	18223682	2160	-	-0.230337	5.33671	-3.22686	0.00219478	0.0447321	-1.63052
Ugt35a	FBgn0026315	3R	11170817	11172664	1847	-	0.472963	5.34188	3.22417	0.00221192	0.0447321	-1.64554
Usp39	FBgn0030969	X	18858203	18860072	1869	+	-0.30433	5.489	-3.22444	0.00221019	0.0447321	-1.64768
CG13309	FBgn0035933	3L	8810395	8811265	870	+	0.940906	5.0141	3.22302	0.00221927	0.0447321	-1.64786
CG9941	FBgn0030514	X	13718734	13721977	3243	-	-0.329706	6.2308	-3.23582	0.00213857	0.0447321	-1.67109
ninaG	FBgn0037896	3R	11419376	11421693	2317	-	1.07996	1.34905	3.22477	0.00220813	0.0447321	-1.68897
Calr	FBgn0005585	3R	9628691	9630851	2160	-	0.185266	9.47301	3.22651	0.00219701	0.0447321	-1.68929
yellow-c	FBgn0041713	2L	15035394	15037841	2447	+	0.578639	5.3781	3.22044	0.00223592	0.0447321	-1.69335
rno	FBgn0035106	3L	187207	199762	12555	-	-0.392597	7.59098	-3.23519	0.00214251	0.0447321	-1.69384
Tnpo	FBgn0024921	3L	6193480	6200385	6905	+	-0.35982	7.38836	-3.2363	0.00213562	0.0447321	-1.69414
CG8223	FBgn0037624	3R	8747798	8754104	6306	+	-0.354041	7.9719	-3.23099	0.00216872	0.0447321	-1.70232
Hmt4-20	FBgn0025639	X	648483	656033	7550	-	-0.370384	7.80211	-3.22629	0.00219843	0.0447321	-1.71516
Cyp6v1	FBgn0031126	X	20657122	20661425	4303	+	-0.287688	6.58881	-3.22613	0.00219943	0.0447321	-1.71521
CG14215	FBgn0031052	X	19652305	19659407	7102	+	-0.302819	6.85038	-3.22327	0.00221766	0.0447321	-1.72878
Tep4	FBgn0041180	2L	19548507	19556451	7944	+	0.515449	7.50891	3.21989	0.00223949	0.0447321	-1.73375
dpa	FBgn0015929	2R	7496702	7500145	3443	-	-0.455932	7.48803	-3.22042	0.00223605	0.0447321	-1.73609
Ssdp	FBgn0011481	3R	18192494	18199595	7101	-	-0.367838	6.81631	-3.21891	0.00224579	0.0447321	-1.74012
Picot	FBgn0024315	2R	16655323	16667675	12352	-	0.45856	6.81114	3.21862	0.0022477	0.0447321	-1.74118
Ube3a	FBgn0061469	3L	11206422	11210583	4161	-	-0.23621	6.27375	-3.21731	0.00225621	0.044762	-1.72458
Cdk12	FBgn0037093	3L	21516306	21522684	6378	+	-0.213898	7.13296	-3.21691	0.00225885	0.044762	-1.74702
meso18E	FBgn0040089	X	19706418	19713045	6627	-	0.428064	3.67677	3.21077	0.00229921	0.0449218	-1.51947
CG10311	FBgn0038420	3R	16350786	16357015	6229	-	0.411986	4.14527	3.21021	0.00230297	0.0449218	-1.56326
Cdc23	FBgn0032863	2L	20459342	20461729	2387	+	-0.340906	5.41378	-3.2103	0.00230232	0.0449218	-1.67819
CG12236	FBgn0029822	X	5908135	5913079	4944	+	-0.368835	5.39216	-3.2098	0.00230567	0.0449218	-1.67821
Src64B	FBgn0262733	3L	4592447	4626196	33749	-	-0.390044	6.3105	-3.21034	0.00230209	0.0449218	-1.74413
fog	FBgn0000719	X	22824317	22855194	30877	-	-0.30297	6.26305	-3.2103	0.00230234	0.0449218	-1.74423
Mad	FBgn0011648	2L	3146056	3159643	13587	-	-0.321698	6.39699	-3.21009	0.00230377	0.0449218	-1.74826
GILT1	FBgn0038149	3R	13398526	13401862	3336	-	-0.265972	7.525	-3.21312	0.00228369	0.0449218	-1.75381
CG10376	FBgn0032702	2L	18700606	18703105	2499	-	-0.15679	5.05713	-3.20634	0.00232878	0.04506	-1.65521
Tango6	FBgn0032728	2L	18969028	18972004	2976	+	-0.269293	5.29173	-3.20758	0.00232048	0.04506	-1.67055
Bub1	FBgn0031696	2L	5278865	5283283	4418	+	-0.392086	5.96144	-3.20583	0.0023322	0.04506	-1.73333
CG5945	FBgn0032494	2L	13239989	13241773	1784	+	0.600132	7.01251	3.2063	0.00232905	0.04506	-1.77381
Cyp9f2	FBgn0038037	3R	12403340	12406028	2688	-	0.489085	7.70782	3.20446	0.00234143	0.0451443	-1.77107
Hayan	FBgn0030925	X	18479983	18483772	3789	-	0.435327	3.51753	3.20327	0.00234947	0.0452054	-1.52873
X11L	FBgn0026313	X	17599608	17606879	7271	+	-0.236807	6.70249	-3.20165	0.00236052	0.0453238	-1.78271
CG8837	FBgn0031520	2L	3320245	3323141	2896	+	0.601942	3.30565	3.20003	0.00237153	0.0453647	-1.53772
enc	FBgn0004875	3L	3818679	3842326	23647	+	-0.278623	7.89999	-3.1999	0.00237243	0.0453647	-1.78372
CG14259	FBgn0039483	3R	27094533	27095856	1323	+	0.503597	4.59417	3.19702	0.00239219	0.0455548	-1.6663
RhoGAP71E	FBgn0036518	3L	15588860	15609125	20265	+	-0.285677	6.3777	-3.19714	0.00239138	0.0455548	-1.78302
Mcm7	FBgn0020633	3L	8891596	8894310	2714	+	-0.433909	7.31577	-3.19571	0.00240124	0.0456334	-1.80196
ix	FBgn0001276	2R	11359437	11360163	726	-	-0.323496	3.60669	-3.19212	0.00242615	0.0457124	-1.54553
CG12702	FBgn0031070	X	19759173	19764874	5701	-	-0.559623	4.50439	-3.19156	0.00243004	0.0457124	-1.6189
CG14314	FBgn0038581	3R	18216142	18218014	1872	+	1.01673	1.68661	3.19429	0.00241106	0.0457124	-1.6519
lin	FBgn0002552	2R	8914524	8918234	3710	+	-0.417062	5.81217	-3.19179	0.00242843	0.0457124	-1.76363
alphaSnap	FBgn0250791	3L	20313632	20316577	2945	+	0.162647	6.66232	3.19269	0.00242214	0.0457124	-1.80738
swi2	FBgn0034262	2R	17690275	17695353	5078	-	0.56114	2.83107	3.18761	0.00245783	0.0461021	-1.54007
CG31345	FBgn0051345	3R	12811145	12817029	5884	-	0.421813	2.29529	3.1851	0.00247561	0.0461021	-1.54765
CG3065	FBgn0034946	2R	23970305	23972233	1928	+	-0.259773	4.9516	-3.18664	0.00246465	0.0461021	-1.68758
cer	FBgn0034443	2R	19396215	19396772	557	-	0.462745	4.76879	3.18606	0.00246875	0.0461021	-1.69984
Crtc	FBgn0036746	3L	17659818	17669234	9416	-	-0.249093	5.99186	-3.1857	0.00247131	0.0461021	-1.79206
pnut	FBgn0013726	2R	8237271	8240297	3026	+	-0.298084	7.17523	-3.18311	0.00248977	0.0462728	-1.8358
Eip71CD	FBgn0000565	3L	15511052	15513202	2150	+	0.450147	5.50341	3.18146	0.00250161	0.0463073	-1.75917
polo	FBgn0003124	3L	20309654	20313466	3812	+	-0.385264	8.4493	-3.18204	0.00249749	0.0463073	-1.82541
Tehao	FBgn0026760	2L	13435622	13439930	4308	+	0.599213	2.43034	3.17657	0.00253702	0.0463267	-1.60124
Mfap1	FBgn0035294	3L	1941068	1942872	1804	+	-0.229163	4.89993	-3.17918	0.00251803	0.0463267	-1.7091
mal	FBgn0002641	X	20429675	20433210	3535	+	-0.235075	5.70723	-3.17775	0.00252843	0.0463267	-1.79465
g	FBgn0001087	X	13727204	13736278	9074	-	-0.260472	7.02968	-3.18055	0.00250819	0.0463267	-1.84262
Cap-G	FBgn0259876	2R	13133142	13142820	9678	+	-0.416344	7.1215	-3.17954	0.00251547	0.0463267	-1.84463
CG5973	FBgn0031914	2L	7437492	7445882	8390	+	0.433551	6.63644	3.17785	0.00252768	0.0463267	-1.84545
Abl	FBgn0000017	3L	16615866	16647882	32016	-	-0.297574	7.05447	-3.17648	0.00253763	0.0463267	-1.85313
bcd	FBgn0000166	3R	6755842	6759466	3624	-	-0.537803	5.54124	-3.17563	0.00254381	0.0463483	-1.77437
CG11852	FBgn0039297	3R	25237614	25238895	1281	+	0.596202	3.66535	3.17457	0.00255155	0.0463981	-1.61352
SCCRO3	FBgn0033784	2R	12934234	12936535	2301	-	-0.332004	4.4464	-3.17238	0.00256764	0.0464796	-1.67888
CG8569	FBgn0033752	2R	12519166	12521624	2458	+	-0.275429	4.87783	-3.17129	0.00257568	0.0464796	-1.72883
CG31145	FBgn0051145	3R	23605751	23669659	63908	-	0.379114	5.85928	3.17124	0.00257607	0.0464796	-1.83597
Tsp29Fb	FBgn0032075	2L	8937390	8939743	2353	+	0.470001	7.27205	3.17221	0.00256894	0.0464796	-1.86309
Rpn3	FBgn0261396	2L	19051790	19053681	1891	+	-0.179532	7.53607	-3.16842	0.00259695	0.0467652	-1.87226
Mcm5	FBgn0017577	3R	10788524	10791150	2626	+	-0.508473	7.4708	-3.16751	0.00260374	0.0467968	-1.87499
CG30411	FBgn0050411	2R	23415939	23417238	1299	+	0.47565	2.80947	3.16464	0.00262521	0.0469261	-1.59267
CG12299	FBgn0032295	2L	10737345	10740762	3417	+	-0.333241	5.34237	-3.16452	0.00262612	0.0469261	-1.79182
CG10553	FBgn0039324	3R	25316461	25318111	1650	-	0.657087	5.86468	3.16544	0.0026192	0.0469261	-1.84268
CG33056	FBgn0053056	3L	21198261	21203232	4971	-	0.389276	5.20041	3.16099	0.00265282	0.04716	-1.79452
ogre	FBgn0004646	X	6973620	6991318	17698	-	0.419919	5.69345	3.16182	0.0026465	0.04716	-1.84444
CG30377	FBgn0050377	2R	7890025	7915032	25007	+	-0.372304	6.22384	-3.16077	0.00265447	0.04716	-1.8694
CG6744	FBgn0037901	3R	11433488	11435703	2215	-	-0.228665	5.62601	-3.15842	0.00267238	0.0473875	-1.84307
CG6901	FBgn0038414	3R	16323415	16325128	1713	+	0.895503	2.65755	3.15513	0.00269761	0.0474718	-1.61861
pre-mod(mdg4)-V	FBgn0261844	3R	21365609	21370249	4640	+	-0.497436	3.48759	-3.15551	0.00269469	0.0474718	-1.62753
Tsp96F	FBgn0027865	3R	25872900	25881427	8527	-	0.456129	4.27855	3.1557	0.00269326	0.0474718	-1.6918
CG8420	FBgn0037664	3R	9246649	9251431	4782	+	-0.561506	4.78454	-3.15547	0.00269501	0.0474718	-1.7617
Vha100-5	FBgn0032373	2L	11738948	11744524	5576	+	0.607302	6.27694	3.15437	0.00270355	0.0474861	-1.88576
CG9220	FBgn0030662	X	15585289	15593534	8245	-	0.443251	3.96811	3.15024	0.00273561	0.0475366	-1.69771
CG31997	FBgn0051997	4	154654	156060	1406	-	0.458166	5.13868	3.15225	0.00271991	0.0475366	-1.81492
Nf-YC	FBgn0029905	X	6818178	6820919	2741	-	-0.337729	5.65211	-3.15027	0.00273538	0.0475366	-1.86019
l(2)dtl	FBgn0013548	2R	23702477	23705403	2926	+	-0.462826	5.96998	-3.15256	0.00271754	0.0475366	-1.87117
CG44008	FBgn0264750	2L	11841502	11842445	943	-	0.487298	6.12847	3.15088	0.00273061	0.0475366	-1.88742
CG4363	FBgn0034663	2R	21834230	21835047	817	-	1.22551	5.99781	3.14873	0.00274743	0.0475366	-1.91718
Ice1	FBgn0034853	2R	23366866	23371459	4593	+	-0.425273	6.63959	-3.14877	0.0027471	0.0475366	-1.9184
fs(1)Ya	FBgn0000927	X	2724286	2726577	2291	+	-0.374036	7.6582	-3.15	0.0027375	0.0475366	-1.91923
woc	FBgn0010328	3R	27256595	27264055	7460	-	-0.344884	8.48115	-3.1477	0.00275554	0.0475883	-1.91488
qkr58E-2	FBgn0022985	2R	22415560	22419001	3441	+	-0.261204	5.70558	-3.14673	0.00276315	0.0476309	-1.86977
CG10795	FBgn0034626	2R	21383227	21384391	1164	-	-0.2728	3.36437	-3.13733	0.00283828	0.0477718	-1.6682
Orc5	FBgn0015271	2L	13829837	13831576	1739	+	-0.453248	4.55079	-3.13803	0.00283257	0.0477718	-1.76457
CG1628	FBgn0030218	X	10598146	10602714	4568	-	0.341098	4.53316	3.13782	0.00283429	0.0477718	-1.7766
CG9717	FBgn0039789	3R	30584020	30587302	3282	-	0.559722	4.51422	3.13828	0.00283061	0.0477718	-1.79071
CG32365	FBgn0052365	3L	7869042	7894814	25772	+	-0.408526	5.17218	-3.1381	0.00283206	0.0477718	-1.83766
Coprox	FBgn0021944	2L	6964421	6965887	1466	+	-0.185875	5.71885	-3.14122	0.00280696	0.0477718	-1.88314
Lap1	FBgn0033984	2R	14935660	14940722	5062	+	-0.326552	5.79075	-3.14273	0.00279492	0.0477718	-1.89162
CG5522	FBgn0034158	2R	16783671	16792472	8801	+	-0.275056	6.05979	-3.14206	0.0028002	0.0477718	-1.9112
LIMK1	FBgn0283712	X	12584385	12592193	7808	-	-0.230784	6.14806	-3.14342	0.00278939	0.0477718	-1.91338
CG8417	FBgn0037744	3R	9759622	9761208	1586	+	0.323104	5.91867	3.13961	0.00281984	0.0477718	-1.92063
CG31108	FBgn0051108	3R	25112867	25122920	10053	-	-0.437846	6.64641	-3.1435	0.00278875	0.0477718	-1.92968
otu	FBgn0003023	X	8485008	8489535	4527	-	-0.26378	8.51524	-3.13875	0.00282678	0.0477718	-1.93641
cal1	FBgn0038478	3R	17088280	17091938	3658	+	-0.486665	7.36446	-3.13928	0.0028225	0.0477718	-1.94865
GluRIID	FBgn0028422	3R	20648595	20652450	3855	-	0.528813	2.3934	3.05025	0.00363104	0.0504861	-1.86077
MtnE	FBgn0262146	3R	20534021	20534704	683	-	2.56236	0.484647	3.1366	0.00284419	0.0477844	-2.87332
ham	FBgn0045852	2L	18762874	18792906	30032	-	0.430075	2.34349	3.05297	0.00360342	0.0503228	-1.86383
pre-mod(mdg4)-Z	FBgn0261838	3R	21360176	21362131	1955	+	-0.404209	2.41767	-3.05614	0.00357145	0.0503228	-1.86805
Phf7	FBgn0031091	X	20160355	20165830	5475	-	-0.497452	5.04671	-3.13526	0.00285505	0.0477937	-1.81678
wech	FBgn0259745	2R	7478853	7489823	10970	-	-0.466797	7.77174	-3.13588	0.00284999	0.0477937	-1.95293
CG4829	FBgn0030796	X	16811699	16826494	14795	+	0.450284	4.52908	3.1324	0.00287842	0.048006	-1.82006
Grip91	FBgn0001612	X	13736570	13744683	8113	-	-0.420927	6.14549	-3.13249	0.00287769	0.048006	-1.93674
jumu	FBgn0015396	3R	10350182	10361612	11430	+	-0.533598	6.71441	-3.13181	0.00288326	0.048006	-1.96224
fend	FBgn0030090	X	9121973	9135099	13126	-	-0.375085	4.15012	-3.13096	0.00289024	0.048021	-1.74059
CG5758	FBgn0032666	2L	18119995	18129862	9867	+	0.427098	5.81721	3.1301	0.00289728	0.048021	-1.9441
CG2924	FBgn0023528	X	2264657	2270761	6104	-	-0.327557	6.79975	-3.12981	0.00289969	0.048021	-1.97109
yem	FBgn0005596	3R	29118330	29122879	4549	-	-0.440443	7.11753	-3.12763	0.00291775	0.0482338	-1.97953
Cad87A	FBgn0037963	3R	11893512	11949129	55617	-	-0.318241	6.76366	-3.12629	0.00292886	0.0483314	-1.98327
p38c	FBgn0267339	3R	24149020	24150203	1183	-	0.792979	2.51286	3.12335	0.00295347	0.048437	-1.72008
Rab9	FBgn0032782	2L	19432574	19435841	3267	+	0.336259	4.15247	3.12352	0.00295202	0.048437	-1.78961
Cyp4d14	FBgn0023541	X	2173415	2175315	1900	-	1.85707	4.28764	3.04316	0.00370391	0.0510402	-1.90809
CG31751	FBgn0086909	2L	18677221	18683715	6494	+	0.388211	5.07885	3.12104	0.00297294	0.048437	-1.90156
hdc	FBgn0010113	3R	30277932	30372382	94450	+	-0.368326	6.48746	-3.12163	0.00296798	0.048437	-1.98349
RnrL	FBgn0011703	2L	10325026	10327943	2917	-	-0.44374	8.23696	-3.12055	0.00297704	0.048437	-1.98874
CG4393	FBgn0039075	3R	23375928	23384777	8849	-	0.777103	3.72007	3.05247	0.00360844	0.0503228	-1.91408
CG44140	FBgn0264989	2L	15694038	15694471	433	-	0.571513	2.65804	3.03178	0.00382384	0.0514692	-1.9145
CG44141	FBgn0264990	2L	15659041	15659474	433	-	0.571513	2.65804	3.03178	0.00382384	0.0514692	-1.9145
CG7518	FBgn0038108	3R	12998089	13008404	10315	+	-0.213058	7.69835	-3.12202	0.00296467	0.048437	-1.99045
Rhp	FBgn0026374	X	15788897	15793632	4735	+	0.431114	3.68258	3.05588	0.00357401	0.0503228	-1.91512
btsz	FBgn0266756	3R	14804092	14875488	71396	-	0.445767	6.9117	3.12307	0.00295582	0.048437	-1.99148
Girdin	FBgn0283724	3L	3178930	3185287	6357	+	-0.441949	7.24827	-3.12063	0.00297644	0.048437	-1.99746
mof	FBgn0014340	X	5873840	5876853	3013	-	-0.437503	4.62158	-3.11911	0.00298926	0.0485507	-1.83175
fwd	FBgn0004373	3L	305393	319884	14491	-	-0.217105	7.9848	-3.11705	0.00300679	0.04875	-1.99859
CG7544	FBgn0033994	2R	15147860	15149709	1849	+	-0.561899	3.62716	-3.11334	0.0030387	0.0489381	-1.7439
Ssk	FBgn0036945	3L	20188522	20189779	1257	+	0.885952	5.60254	3.11487	0.00302553	0.0489381	-1.94883
Mcm3	FBgn0284442	X	5323855	5326738	2883	+	-0.36567	6.58071	-3.11333	0.00303875	0.0489381	-2.00239
Myo61F	FBgn0010246	3L	1318480	1329617	11137	+	0.563971	7.59383	3.113	0.00304165	0.0489381	-2.01496
Inos	FBgn0025885	2R	7454922	7458874	3952	-	0.345502	7.67459	3.11202	0.00305006	0.0489381	-2.01515
UbcE2H	FBgn0029996	X	8087544	8094064	6520	-	-0.225518	6.84583	-3.1125	0.00304589	0.0489381	-2.01866
CG15439	FBgn0031606	2L	4449295	4453038	3743	-	-0.354721	5.32694	-3.1086	0.0030798	0.0490149	-1.92962
msi	FBgn0011666	3R	25516118	25608423	92305	+	-0.365981	5.97448	-3.10843	0.00308127	0.0490149	-1.98644
Dh31-R	FBgn0052843	2R	13267798	13295927	28129	-	0.519699	3.59142	3.03305	0.00381038	0.0514692	-1.94898
CAH2	FBgn0027843	3L	12177601	12183347	5746	+	0.497687	6.19161	3.10987	0.00306876	0.0490149	-2.00891
ana3	FBgn0266111	2R	12344983	12351325	6342	+	-0.636063	6.69766	-3.10982	0.00306917	0.0490149	-2.01588
Unr	FBgn0263352	3L	8432322	8442381	10059	-	-0.304239	7.88538	-3.10879	0.00307813	0.0490149	-2.02113
CG17801	FBgn0038550	3R	17805679	17807085	1406	-	0.580541	2.31155	3.10767	0.00308794	0.049037	-1.77303
CG11158	FBgn0030511	X	13682952	13684616	1664	+	0.456617	3.25383	3.01791	0.00397496	0.0519469	-1.95976
MFS15	FBgn0034392	2R	18794618	18796678	2060	-	0.284408	4.92584	3.10537	0.00310814	0.0490612	-1.90968
CG1552	FBgn0030258	X	11052171	11053556	1385	-	0.486553	3.47082	3.03383	0.00380201	0.0514692	-1.96683
CG12896	FBgn0033521	2R	10426880	10427915	1035	-	-2.60395	2.31826	-3.04845	0.00364936	0.0505728	-1.96709
Tes	FBgn0034223	2R	17465879	17469177	3298	-	-0.249269	5.43085	-3.10509	0.00311063	0.0490612	-1.95386
CG5726	FBgn0034313	2R	18175255	18180197	4942	-	-0.287409	6.81647	-3.1067	0.00309643	0.0490612	-2.0319
CG14073	FBgn0036814	3L	18802265	18820675	18410	-	-0.38608	7.24786	-3.10512	0.00311031	0.0490612	-2.03775
CG15111	FBgn0034419	2R	19137372	19141034	3662	+	0.16753	5.39676	3.10444	0.00311639	0.0490687	-1.95557
CG6435	FBgn0034165	2R	16873772	16874977	1205	+	0.770839	2.59359	3.10325	0.00312684	0.0491201	-1.7372
CG11122	FBgn0030266	X	11112395	11124726	12331	-	-0.38013	6.88288	-3.10287	0.00313025	0.0491201	-2.04305
CG14879	FBgn0038419	3R	16345825	16349226	3401	-	0.532513	2.95675	3.09726	0.00318034	0.04923	-1.75106
Cyp317a1	FBgn0033982	2R	14898312	14903095	4783	+	0.403564	2.50495	2.99662	0.0042178	0.0525045	-1.98499
CG15210	FBgn0040850	X	10839230	10839895	665	+	0.617212	2.51409	3.09342	0.00321511	0.04923	-1.76115
SLC22A	FBgn0037140	3L	21934704	21938636	3932	+	0.543978	3.24148	3.09058	0.00324102	0.04923	-1.77065
CG14153	FBgn0036094	3L	10643528	10644615	1087	+	0.754692	1.90089	3.09419	0.00320812	0.04923	-1.7729
CG7724	FBgn0036698	3L	17055613	17058533	2920	+	0.575425	3.18594	3.09135	0.003234	0.04923	-1.78581
CG42511	FBgn0260237	3R	9404385	9407857	3472	+	-0.297858	2.23154	-3.09626	0.00318937	0.04923	-1.78641
CG15435	FBgn0031608	2L	4459729	4461746	2017	+	-0.427666	4.30689	-3.09136	0.00323386	0.04923	-1.84892
Amnionless	FBgn0025686	2L	287252	289144	1892	-	1.38301	1.70417	3.05863	0.00354649	0.0503228	-1.99396
CG16717	FBgn0036028	3L	9679201	9681060	1859	+	-0.355603	4.51705	-3.04385	0.00369676	0.0510175	-1.99544
RluA-1	FBgn0051719	2L	10463340	10474349	11009	-	0.403959	4.85005	3.09457	0.00320469	0.04923	-1.95623
ena	FBgn0000578	2R	19141632	19163705	22073	+	-0.224155	5.34044	-3.09521	0.00319888	0.04923	-1.97801
pain	FBgn0060296	2R	24921505	24928275	6770	-	0.358056	5.42196	3.10067	0.00314982	0.04923	-1.98064
HIP-R	FBgn0029676	X	3789969	3792477	2508	+	-2.55383	5.35833	-3.04804	0.00365363	0.0505728	-2.00807
NAT1	FBgn0010488	2R	12915994	12923734	7740	+	-0.201217	10.0209	-3.09679	0.00318458	0.04923	-2.01
Grx1	FBgn0036820	3L	18869230	18870057	827	+	0.268733	5.77496	3.09284	0.0032204	0.04923	-2.01993
CG6254	FBgn0037794	3R	10159144	10161331	2187	-	-0.294215	4.88275	-3.05856	0.00354723	0.0503228	-2.01172
CG3430	FBgn0031875	2L	6957008	6959104	2096	+	-0.467496	5.93985	-3.09105	0.00323674	0.04923	-2.02165
CG13323	FBgn0033788	2R	13044695	13047256	2561	-	0.823543	5.96813	3.09665	0.00318589	0.04923	-2.02946
CG6967	FBgn0034187	2R	17062775	17066546	3771	+	-0.491053	6.70356	-3.10141	0.00314326	0.04923	-2.03989
alphaTub67C	FBgn0087040	3L	9681268	9683370	2102	+	-0.296569	8.78843	-3.09724	0.00318055	0.04923	-2.04035
CG18343	FBgn0033683	2R	12138695	12139324	629	+	0.302044	4.4099	3.04071	0.0037295	0.0511337	-2.01721
DNApol-delta	FBgn0263600	3L	15984322	15987815	3493	-	-0.565324	6.40658	-3.09413	0.00320869	0.04923	-2.0494
Jabba	FBgn0259682	2R	18757074	18761082	4008	-	-0.299056	9.22954	-3.09032	0.00324343	0.04923	-2.04953
Bsg	FBgn0261822	2L	8083420	8116531	33111	+	0.171599	7.54344	3.09602	0.00319156	0.04923	-2.05776
Sema1b	FBgn0016059	2R	17672839	17683499	10660	-	-0.190216	7.57044	-3.09206	0.00322751	0.04923	-2.06746
trh	FBgn0262139	3L	366524	392633	26109	-	0.449895	2.55883	3.08634	0.00328016	0.0492797	-1.77648
stops	FBgn0086704	3R	31158156	31169106	10950	-	0.516559	3.31026	3.08693	0.00327464	0.0492797	-1.78737
Ugt58Fa	FBgn0040091	2R	22641786	22643917	2131	-	0.467616	3.42799	2.99085	0.00428602	0.0530688	-2.03058
Myt1	FBgn0040298	3L	5777476	5779591	2115	-	-0.279793	4.56075	-3.08737	0.0032706	0.0492797	-1.90294
Ccs	FBgn0010531	2R	10121486	10122574	1088	-	0.220993	4.46972	3.02781	0.00386653	0.0515946	-2.03425
CG3894	FBgn0035059	2R	24763167	24766750	3583	+	-0.185708	4.51439	-3.03209	0.00382055	0.0514692	-2.03565
CstF64	FBgn0027841	3R	18659618	18661126	1508	+	-0.26725	4.5622	-3.08764	0.00326806	0.0492797	-1.90504
Ser7	FBgn0019929	X	9865233	9867070	1837	+	0.542214	4.38566	3.08005	0.00333892	0.0492797	-1.92405
mus101	FBgn0002878	X	13722246	13727113	4867	+	-0.468581	5.32363	-3.08285	0.00331258	0.0492797	-1.98721
PGRP-LC	FBgn0035976	3L	9338810	9348336	9526	+	0.452597	4.96961	3.07968	0.00334235	0.0492797	-1.99372
Mrp4	FBgn0263316	3R	11569250	11575937	6687	+	0.553877	5.23554	3.0822	0.00331867	0.0492797	-2.01414
mei-38	FBgn0260986	X	1477063	1481420	4357	+	-0.473993	5.70929	-3.08541	0.00328877	0.0492797	-2.02569
CG34026	FBgn0054026	X	9533818	9534625	807	+	0.744071	4.06257	3.00794	0.00408701	0.0520814	-2.0504
MED27	FBgn0037359	3R	5655139	5656336	1197	+	-0.266159	3.95457	-2.99314	0.00425881	0.0528352	-2.05167
CG12018	FBgn0027903	3L	1775633	1777019	1386	+	-0.436872	5.2315	-3.05334	0.00359966	0.0503228	-2.05378
bsk	FBgn0000229	2L	10247502	10250501	2999	-	0.202939	5.61859	3.0813	0.00332708	0.0492797	-2.05526
CG1951	FBgn0039623	3R	29027236	29030938	3702	+	-0.265553	6.04354	-3.07976	0.00334163	0.0492797	-2.06934
CG31199	FBgn0051199	3R	20742800	20743869	1069	-	0.611517	4.5199	3.0404	0.00373275	0.0511337	-2.05588
CG7332	FBgn0030973	X	18884513	18888860	4347	+	-0.2201	6.12267	-3.08024	0.00333705	0.0492797	-2.07086
Ing3	FBgn0030945	X	18650718	18653091	2373	-	-0.320135	4.4626	-3.02388	0.00390931	0.0517454	-2.05937
CG4743	FBgn0039357	3R	25679242	25680550	1308	-	0.298962	3.59114	2.97808	0.00444056	0.0538324	-2.06134
sas	FBgn0002306	3R	7162808	7183702	20894	+	0.379198	4.15833	3.01522	0.00400496	0.0519469	-2.06136
da	FBgn0267821	2L	10388105	10393228	5123	+	-0.290125	6.66768	-3.08724	0.00327179	0.0492797	-2.07965
CG16820	FBgn0032495	2L	13246232	13250189	3957	+	0.462046	2.88708	2.97325	0.00450037	0.0540275	-2.06394
skd	FBgn0003415	3L	20992814	21027434	34620	-	-0.298446	8.50424	-3.08126	0.00332753	0.0492797	-2.08306
CG6218	FBgn0038321	3R	15337908	15343256	5348	-	0.340613	4.44016	3.02369	0.00391137	0.0517454	-2.06771
scyl	FBgn0041094	3L	11252307	11256172	3865	+	-0.226998	6.51697	-3.08277	0.00331338	0.0492797	-2.08746
CG8834	FBgn0033733	2R	12420475	12422535	2060	-	0.83408	6.98851	3.08237	0.0033171	0.0492797	-2.08748
DNApol-iota	FBgn0037554	3R	8233507	8237389	3882	+	-0.409784	5.24804	-3.04917	0.00364203	0.0505632	-2.07178
Grik	FBgn0038840	3R	20901956	20908263	6307	+	0.662995	3.54338	2.98286	0.00438205	0.053543	-2.0762
CG31826	FBgn0051826	2L	15771263	15773113	1850	-	0.460439	2.69222	2.95459	0.00473844	0.054809	-2.07879
Rop	FBgn0004574	3L	4136359	4138996	2637	-	0.15378	6.47834	3.08241	0.00331671	0.0492797	-2.08871
wcy	FBgn0030812	X	17068717	17077897	9180	-	-0.35077	6.63442	-3.07997	0.00333962	0.0492797	-2.09599
CG6959	FBgn0037956	3R	11822702	11869460	46758	-	0.402	3.648	3.07907	0.00334808	0.0492859	-1.85245
EndoB	FBgn0034433	2R	19307447	19310665	3218	-	-0.242587	4.96908	-3.07562	0.00338088	0.049314	-1.98302
CG31999	FBgn0051999	4	215009	227748	12739	-	0.367111	5.65421	3.07675	0.00337015	0.049314	-2.06309
Hrs	FBgn0031450	2L	2739986	2743377	3391	+	-0.181775	6.0677	-3.07586	0.00337863	0.049314	-2.08236
pygo	FBgn0043900	3R	31575835	31580699	4864	-	-0.431532	6.24238	-3.07548	0.00338219	0.049314	-2.08996
CG1889	FBgn0030164	X	9965241	9966959	1718	+	0.55037	3.48155	2.98212	0.00439113	0.0535559	-2.08877
form3	FBgn0053556	3L	7094818	7123297	28479	+	0.423834	5.96738	3.07401	0.00339621	0.049314	-2.09542
slpr	FBgn0030018	X	8170229	8177185	6956	-	-0.269222	7.33396	-3.07778	0.00336034	0.049314	-2.10758
Rif1	FBgn0050085	2R	15864309	15869147	4838	-	-0.365837	6.83597	-3.07581	0.00337909	0.049314	-2.11042
CG34126	FBgn0083962	2L	4981614	4992702	11088	+	-0.183409	6.74179	-3.07384	0.00339785	0.049314	-2.11668
CG4603	FBgn0035593	3L	5133871	5135670	1799	+	-0.200341	4.82899	-3.02213	0.00392843	0.0517497	-2.1008
CG8771	FBgn0033766	2R	12679967	12686179	6212	-	-0.283952	7.07661	-3.07405	0.00339588	0.049314	-2.1181
TMEM216	FBgn0037614	3R	8716243	8721320	5077	+	-0.393721	5.04014	-3.02919	0.00385173	0.0515946	-2.10891
CG6574	FBgn0037846	3R	10860531	10862988	2457	-	0.390949	4.5137	3.01325	0.00402706	0.052012	-2.10915
TBCD	FBgn0027509	2L	2147518	2151664	4146	+	-0.236749	6.157	-3.07266	0.00340924	0.049325	-2.08984
RasGAP1	FBgn0004390	3L	9839093	9855285	16192	-	-0.290205	6.45413	-3.07289	0.00340702	0.049325	-2.10993
CG6511	FBgn0035923	3L	8721324	8726108	4784	+	-0.331761	5.39558	-3.04136	0.00372265	0.0511337	-2.11468
olf186-M	FBgn0015522	2R	17846699	17848444	1745	+	-0.381486	5.96593	-3.06021	0.00353083	0.0503228	-2.11607
barr	FBgn0014127	2L	20058163	20061370	3207	-	-0.466471	5.71802	-3.04726	0.00366162	0.0506079	-2.11643
CG34449	FBgn0085478	X	9324508	9356227	31719	-	-0.249124	5.93804	-3.07104	0.00342476	0.0494722	-2.08334
kto	FBgn0001324	3L	19836614	19844944	8330	+	-0.204255	6.4513	-3.06958	0.00343887	0.0495218	-2.11786
capt	FBgn0261458	2L	1151678	1158262	6584	-	-0.160793	7.47284	-3.06961	0.00343861	0.0495218	-2.12785
CG1172	FBgn0264712	3R	5393922	5399510	5588	+	-0.290715	4.70867	-3.00764	0.00409046	0.0520814	-2.11852
GstE9	FBgn0063491	2R	18409048	18409835	787	+	0.634472	6.00301	3.05417	0.00359127	0.0503228	-2.12486
CG46319	FBgn0284235	2R	10124293	10137472	13179	+	0.311755	3.32827	2.95042	0.00479322	0.054809	-2.1264
CG4666	FBgn0029838	X	6076072	6077786	1714	-	0.477859	5.3435	3.06847	0.00344964	0.0495999	-2.05482
Set2	FBgn0030486	X	13413242	13421024	7782	+	-0.233038	7.86416	-3.06774	0.00345675	0.0496253	-2.12819
CG9686	FBgn0030158	X	9879870	9880535	665	+	0.416063	3.96131	2.96443	0.00461141	0.0544793	-2.12943
PlexA	FBgn0025741	4	1009895	1027101	17206	-	-0.269953	9.25316	-3.05319	0.00360113	0.0503228	-2.13894
sad	FBgn0003312	3R	11877235	11879754	2519	+	0.69247	2.39105	3.066	0.00347374	0.049792	-1.8338
Tnks	FBgn0027508	3R	25653091	25661286	8195	-	-0.205683	6.06836	-3.05301	0.00360302	0.0503228	-2.14064
TfIIFbeta	FBgn0010421	3R	10766622	10767804	1182	-	-0.28329	4.9729	-3.00764	0.00409045	0.0520814	-2.14725
CG4849	FBgn0039566	3R	27963415	27966958	3543	+	-0.196571	6.55199	-3.05865	0.00354637	0.0503228	-2.14986
grass	FBgn0039494	3R	27157948	27159781	1833	+	0.479889	3.92928	2.966	0.00459151	0.0544522	-2.15123
mei-41	FBgn0004367	X	16391698	16399850	8152	+	-0.280039	5.55727	-3.03588	0.00378023	0.0514692	-2.15181
CG9286	FBgn0038183	3R	13780964	13782082	1118	+	0.428896	5.38632	3.02292	0.00391983	0.0517454	-2.15553
tamo	FBgn0041582	2R	24126638	24133551	6913	-	-0.18459	5.75431	-3.03839	0.00375373	0.0513453	-2.15618
CG7987	FBgn0038244	3R	14570472	14575887	5415	-	-0.212245	7.66519	-3.05614	0.00357138	0.0503228	-2.15932
Pp2B-14D	FBgn0011826	X	16554627	16560016	5389	-	-0.217571	6.6686	-3.05604	0.00357241	0.0503228	-2.16041
Eglp4	FBgn0034885	2R	23607592	23614710	7118	-	0.489672	5.83392	3.03647	0.00377402	0.0514692	-2.16292
Obp56d	FBgn0034470	2R	19702924	19703915	991	-	0.830855	7.26406	3.05547	0.00357813	0.0503228	-2.16308
fu	FBgn0001079	X	18657755	18661204	3449	+	-0.244974	4.89685	-3.00196	0.00415562	0.0523631	-2.1641
Lfg	FBgn0025692	2R	12875164	12876966	1802	-	0.660638	4.08389	2.95034	0.00479426	0.054809	-2.16435
CG10650	FBgn0046302	2L	18993360	18995934	2574	-	0.570936	6.0644	3.04143	0.00372193	0.0511337	-2.16714
CG15784	FBgn0029766	X	5429571	5432526	2955	+	0.707734	6.53356	3.05322	0.00360083	0.0503228	-2.16939
CG12219	FBgn0043796	X	6299054	6301285	2231	-	-0.294082	5.08908	-3.00503	0.00412028	0.0520814	-2.17064
mtrm	FBgn0010431	3L	8413012	8414103	1091	+	-0.508976	7.33973	-3.05285	0.00360458	0.0503228	-2.17127
dock	FBgn0010583	2L	825969	833241	7272	+	-0.243875	5.48606	-3.02267	0.00392247	0.0517454	-2.17171
NtR	FBgn0029147	2R	22127808	22130184	2376	+	0.60485	3.78292	2.95901	0.00468102	0.054809	-2.17446
CG13921	FBgn0035267	3L	1746907	1752390	5483	+	-0.438017	4.96032	-2.99881	0.00419224	0.0523984	-2.17449
CG8839	FBgn0033717	2R	12339610	12344617	5007	-	0.2388	6.82427	3.05172	0.00361607	0.0503535	-2.17546
CG40470	FBgn0058470	3L	23839860	23986410	146550	-	0.591027	3.10493	2.91507	0.00528194	0.0564135	-2.17612
CG31269	FBgn0051269	3R	17127126	17128201	1075	+	1.28753	1.64375	3.01721	0.0039828	0.0519469	-2.18006
Fer2LCH	FBgn0015221	3R	30387804	30390584	2780	+	0.344943	9.02333	3.03479	0.00379182	0.0514692	-2.19132
CG17598	FBgn0031194	X	22534831	22540383	5552	-	-0.203157	5.58566	-3.01576	0.00399888	0.0519469	-2.19312
CG15385	FBgn0031397	2L	2209574	2212571	2997	-	0.382294	3.60267	2.92991	0.00507137	0.0559038	-2.19347
Nep1	FBgn0029843	X	6091205	6103971	12766	+	0.46539	4.05898	2.95021	0.00479598	0.054809	-2.19545
CG31200	FBgn0051200	3R	20744234	20745338	1104	-	0.550965	4.96501	3.00493	0.0041214	0.0520814	-2.19621
PH4alphaEFB	FBgn0039776	3R	30466050	30485799	19749	+	0.470835	5.1055	2.99859	0.00419485	0.0523984	-2.19741
Nup358	FBgn0039302	3R	25249348	25258672	9324	+	-0.311677	9.62896	-3.02659	0.00387977	0.0516968	-2.19857
CG3407	FBgn0031573	2L	3810801	3813410	2609	-	-0.381269	4.59039	-2.96953	0.00454689	0.054206	-2.20022
CG34056	FBgn0054056	3L	895951	897364	1413	+	0.476633	2.36649	2.89842	0.00552801	0.0572067	-2.20091
E(Pc)	FBgn0000581	2R	11452043	11465270	13227	+	-0.297822	8.18918	-3.0347	0.00379276	0.0514692	-2.20631
Faa	FBgn0016013	3L	4072032	4073954	1922	-	0.477777	4.06405	2.96525	0.00460104	0.0544785	-2.20905
Oatp58Db	FBgn0034715	2R	22221180	22223499	2319	-	0.455407	5.29085	3.00552	0.00411474	0.0520814	-2.20907
gbb	FBgn0024234	2R	23851562	23853247	1685	+	0.389108	4.66589	2.975	0.00447859	0.0540275	-2.21002
CG13282	FBgn0032612	2L	16832065	16834502	2437	-	0.497778	2.40339	2.89385	0.00559731	0.0575493	-2.21086
CG17724	FBgn0033802	2R	13176094	13190086	13992	-	-0.193841	5.6061	-3.0154	0.0040029	0.0519469	-2.21088
Sin3A	FBgn0022764	2R	12575240	12592917	17677	-	-0.302746	8.90954	-3.02782	0.00386646	0.0515946	-2.21269
CG10543	FBgn0034570	2R	20996220	21007740	11520	+	-0.215776	6.53293	-3.03348	0.00380573	0.0514692	-2.21481
fz4	FBgn0027342	X	7106272	7110321	4049	-	-0.324751	5.65171	-3.00883	0.00407692	0.0520814	-2.21865
Orc1	FBgn0022772	2R	7522437	7525716	3279	-	-0.643346	6.78589	-3.03097	0.0038326	0.0515088	-2.21884
PCNA	FBgn0005655	2R	20261754	20262883	1129	-	-0.352709	7.41565	-3.03322	0.00380856	0.0514692	-2.22178
fkh	FBgn0000659	3R	28580976	28585264	4288	-	0.442797	3.70218	2.93063	0.00506142	0.0559038	-2.2231
CG15255	FBgn0028950	2L	15610171	15611719	1548	-	0.824069	6.15876	3.00803	0.00408605	0.0520814	-2.22549
CG5674	FBgn0032656	2L	17963379	17974868	11489	+	-0.216305	4.49605	-2.95519	0.00473059	0.054809	-2.22683
CG5026	FBgn0035945	3L	8968528	8971752	3224	+	-0.292211	6.37886	-3.02398	0.00390823	0.0517454	-2.22691
aux	FBgn0037218	3R	4211783	4227518	15735	+	-0.181116	6.94235	-3.03047	0.00383789	0.0515088	-2.22906
CG11892	FBgn0039313	3R	25281548	25283237	1689	+	0.762816	7.58357	3.02884	0.00385548	0.0515946	-2.22979
CG17026	FBgn0036550	3L	15975368	15976428	1060	+	0.397501	3.35187	2.91017	0.00535337	0.0564135	-2.23058
cv-2	FBgn0000395	2R	21355015	21379464	24449	-	0.391329	3.38446	2.91095	0.00534184	0.0564135	-2.2315
Deaf1	FBgn0013799	3L	19818174	19830686	12512	+	-0.236801	5.5588	-2.99818	0.00419958	0.0523984	-2.23348
Rpn5	FBgn0028690	3R	5789493	5791569	2076	+	-0.221584	7.92532	-3.02572	0.00388928	0.0517364	-2.23473
CG31886	FBgn0032079	2L	8953481	8959051	5570	-	0.301993	5.20723	2.98794	0.00432078	0.053173	-2.23524
CG6364	FBgn0263398	3R	24290172	24293371	3199	+	0.138344	5.20516	2.98736	0.00432769	0.053173	-2.23669
CG8738	FBgn0033321	2R	8696428	8698583	2155	+	0.575731	3.39948	2.9038	0.00544739	0.0567617	-2.23889
wisp	FBgn0260780	X	11893943	11899920	5977	+	-0.396213	9.37708	-3.01382	0.00402063	0.052012	-2.23973
Hmt-1	FBgn0038376	3R	15853868	15857470	3602	-	-0.141788	7.19689	-3.02529	0.0038939	0.0517364	-2.24214
CG16985	FBgn0035355	3L	2599297	2600242	945	+	0.420878	4.07432	2.92967	0.00507483	0.0559038	-2.24241
CG12926	FBgn0033437	2R	9608128	9610290	2162	-	0.519808	3.06161	2.88825	0.00568339	0.0579206	-2.24402
Mkp3	FBgn0036844	3L	19066155	19086426	20271	-	-0.319067	5.64328	-2.99783	0.00420362	0.0523984	-2.24463
shtd	FBgn0004391	X	15455544	15462441	6897	-	-0.267476	6.49502	-3.01956	0.00395678	0.0519026	-2.24476
mfas	FBgn0260745	3R	11984862	11993315	8453	-	0.434586	7.46202	3.02163	0.00393396	0.0517497	-2.24652
CG10809	FBgn0036052	3L	9857383	9859889	2506	-	-0.253228	4.15736	-2.92775	0.00510155	0.0559038	-2.24732
CG9649	FBgn0038211	3R	14215459	14217882	2423	-	0.470267	5.04592	2.97881	0.00443156	0.0537935	-2.24831
Nnf1a	FBgn0034523	2R	20586222	20587238	1016	-	0.478432	2.21725	2.89646	0.00555762	0.0572682	-2.24916
CG5098	FBgn0034300	2R	18094940	18101031	6091	+	-0.399887	6.42368	-3.01668	0.00398863	0.0519469	-2.25148
CG13492	FBgn0034662	2R	21820662	21831409	10747	-	0.773077	7.36219	3.02061	0.00394511	0.0518229	-2.25199
Cdk2	FBgn0004107	3R	20735623	20738414	2791	+	-0.418187	6.39954	-3.01345	0.00402472	0.052012	-2.25431
Grip84	FBgn0026430	X	19559431	19565764	6333	-	-0.292932	7.67157	-3.0189	0.00396407	0.0519249	-2.25592
CG15445	FBgn0031161	X	21117159	21120444	3285	+	0.331075	5.66774	2.98767	0.00432398	0.053173	-2.25755
CG6454	FBgn0039187	3R	24349182	24356241	7059	+	-0.159383	7.11376	-3.01764	0.00397797	0.0519469	-2.26211
step	FBgn0086779	2L	21740041	21757466	17425	-	-0.222799	6.64052	-3.01177	0.00404363	0.052012	-2.27038
Duox	FBgn0283531	2L	2815970	2830248	14278	-	-0.353936	7.62695	-3.01238	0.00403674	0.052012	-2.27046
pes	FBgn0031969	2L	7986786	7994184	7398	-	-0.297245	6.79112	-3.01202	0.00404079	0.052012	-2.27333
CG42705	FBgn0261616	X	7413869	7414662	793	+	0.748747	5.42547	2.96817	0.00456403	0.0542651	-2.27541
Cse1	FBgn0022213	2L	16821156	16825207	4051	-	-0.320719	8.36892	-3.00701	0.00409768	0.0520814	-2.27553
Ocrl	FBgn0023508	X	1922981	1927524	4543	+	-0.183757	6.27904	-3.00509	0.00411961	0.0520814	-2.27586
Ag5r	FBgn0015010	X	14784664	14786551	1887	-	0.616151	7.63491	3.00866	0.00407889	0.0520814	-2.27841
CG7881	FBgn0033048	2R	5960275	5966856	6581	-	0.623332	3.55072	2.88441	0.00574308	0.0580735	-2.27988
CG30467	FBgn0050467	2R	15538175	15540014	1839	+	-0.48597	4.84594	-2.94762	0.00483032	0.054809	-2.28316
Tango2	FBgn0030503	X	13616989	13619207	2218	+	0.265525	4.72041	2.94895	0.00481266	0.054809	-2.2848
Fmr1	FBgn0028734	3R	10101420	10110121	8701	-	-0.272144	7.57919	-3.00705	0.00409715	0.0520814	-2.28505
CG32495	FBgn0052495	X	17899702	17906025	6323	+	0.448566	5.88463	2.98694	0.00433282	0.053173	-2.28506
GSS	FBgn0030882	X	17889547	17898603	9056	+	0.448566	5.88463	2.98694	0.00433282	0.053173	-2.28506
CG14160	FBgn0036066	3L	10086747	10089400	2653	-	0.517548	2.31428	2.85833	0.00616442	0.0592561	-2.28809
Cpr	FBgn0015623	2L	6338836	6346280	7444	+	0.313233	9.35806	2.99292	0.00426146	0.0528352	-2.29048
rig	FBgn0250850	2R	20633876	20640681	6805	-	-0.444853	7.51495	-3.00488	0.00412203	0.0520814	-2.29186
CG5096	FBgn0032235	2L	10382263	10384723	2460	+	0.558199	6.54655	3.00092	0.00416773	0.0523733	-2.29383
tho2	FBgn0031390	2L	2137350	2145187	7837	-	-0.212863	7.27325	-3.00268	0.00414732	0.0523296	-2.299
CG8878	FBgn0027504	2R	12146024	12151057	5033	-	-0.314551	6.75321	-3.00148	0.00416127	0.0523631	-2.29941
sut1	FBgn0028563	2R	8082976	8087151	4175	+	-0.250016	6.82883	-2.99831	0.00419803	0.0523984	-2.30775
Smyd4-4	FBgn0027495	2R	12140631	12143272	2641	+	-0.254556	6.1137	-2.98399	0.00436833	0.0535163	-2.30927
drl	FBgn0015380	2L	19190342	19208621	18279	+	0.452405	2.85485	2.85688	0.00618862	0.0592561	-2.3099
CG6927	FBgn0029733	X	4906900	4908821	1921	+	-0.449134	7.2673	-2.99812	0.00420029	0.0523984	-2.3102
Amy-d	FBgn0000078	2R	17124764	17126369	1605	+	1.696	7.06308	2.9934	0.00425579	0.0528352	-2.31126
CG5397	FBgn0031327	2L	1240036	1243018	2982	+	0.632268	5.19368	2.97328	0.00449992	0.0540275	-2.31189
CG30022	FBgn0050022	2R	11387160	11388779	1619	-	0.294395	5.18311	2.95769	0.0046981	0.054809	-2.31234
CG3548	FBgn0035033	2R	24599947	24602367	2420	+	-0.388913	5.03348	-2.94099	0.00491931	0.055299	-2.31463
oaf	FBgn0011818	2L	2492955	2498846	5891	+	-0.235904	5.96004	-2.97964	0.00442133	0.0537397	-2.3151
CG8617	FBgn0033925	2R	14355769	14357281	1512	-	-0.316077	3.43981	-2.86343	0.00607975	0.0592561	-2.31601
Taf8	FBgn0022724	X	18101970	18103482	1512	+	-0.474601	4.34292	-2.89852	0.00552637	0.0572067	-2.31843
MsR1	FBgn0035331	3L	2322693	2345799	23106	+	0.461161	1.84718	2.85315	0.00625138	0.0592561	-2.32279
CG12056	FBgn0030099	X	9192669	9193620	951	+	0.297679	3.60539	2.87207	0.0059389	0.0591442	-2.32415
trc	FBgn0003744	3L	19830864	19834304	3440	-	-0.163633	6.36226	-2.98679	0.00433457	0.053173	-2.32422
lbm	FBgn0016032	2R	7049238	7051964	2726	+	0.407074	2.40834	2.84141	0.00645281	0.0600234	-2.32452
CG14607	FBgn0037488	3R	7241760	7244006	2246	+	0.741582	1.93129	2.84632	0.00636788	0.0595921	-2.32549
CG10324	FBgn0038454	3R	16645072	16647004	1932	-	-0.307903	4.14643	-2.89276	0.00561397	0.0575928	-2.32698
Karl	FBgn0030334	X	11787381	11792253	4872	+	0.542709	2.82485	2.85356	0.00624452	0.0592561	-2.32846
Vps39	FBgn0038593	3R	18271189	18274446	3257	-	-0.285579	5.50837	-2.9583	0.00469013	0.054809	-2.33236
WRNexo	FBgn0038608	3R	18364244	18366162	1918	-	-0.487466	5.63889	-2.95266	0.00476369	0.054809	-2.33296
E(bx)	FBgn0000541	3L	233926	246912	12986	-	-0.366193	9.27944	-2.97602	0.00446599	0.0540275	-2.33299
CG13585	FBgn0035020	2R	24531594	24533391	1797	+	0.277181	4.74783	2.92957	0.0050761	0.0559038	-2.3341
Ipk2	FBgn0031267	2L	573033	574264	1231	-	-0.338983	5.27153	-2.94688	0.00484026	0.054809	-2.33453
CG11367	FBgn0037185	3L	22728111	22733446	5335	+	-0.376708	4.57555	-2.9106	0.00534705	0.0564135	-2.33453
CycE	FBgn0010382	2L	15727581	15748150	20569	-	-0.594974	7.3135	-2.98768	0.00432387	0.053173	-2.33555
CG4839	FBgn0032187	2L	10144776	10156407	11631	+	0.489867	4.65394	2.92147	0.00519027	0.0563774	-2.33785
Larp7	FBgn0260771	X	9243817	9245925	2108	+	-0.393841	5.5397	-2.95098	0.00478583	0.054809	-2.34196
CG12194	FBgn0031636	2L	4838347	4841465	3118	+	0.408137	3.96452	2.88106	0.00579561	0.058283	-2.34251
Dl	FBgn0000463	3R	19302731	19326217	23486	-	-0.439175	5.70067	-2.95898	0.00468142	0.054809	-2.34354
mxc	FBgn0260789	X	9236801	9243467	6666	-	-0.539336	6.84842	-2.9832	0.00437791	0.053543	-2.34404
CG8306	FBgn0034142	2R	16589518	16594646	5128	-	0.402243	5.84233	2.97509	0.0044774	0.0540275	-2.34602
spoon	FBgn0263987	X	5412386	5420867	8481	-	-0.226003	8.0436	-2.98057	0.00440999	0.0536722	-2.34611
CG5850	FBgn0032172	2L	9959248	9963949	4701	-	-0.154356	6.13827	-2.97367	0.00449506	0.0540275	-2.34668
CG9135	FBgn0031769	2L	6050800	6053877	3077	+	-0.46896	7.3006	-2.98183	0.00439466	0.0535559	-2.35061
CG7882	FBgn0033047	2R	5957621	5960183	2562	+	0.70219	5.53266	2.96184	0.0046446	0.0547978	-2.35299
CG15744	FBgn0030466	X	13288051	13294433	6382	+	-0.228779	5.58482	-2.95361	0.00475126	0.054809	-2.35675
imd	FBgn0013983	2R	18409796	18413599	3803	-	0.404219	3.41086	2.85051	0.00629614	0.0594176	-2.35872
Drep1	FBgn0024732	2R	12044612	12050172	5560	+	-0.330317	5.57156	-2.94692	0.00483962	0.054809	-2.35952
ago	FBgn0041171	3L	4246343	4254306	7963	-	-0.365672	8.19206	-2.97324	0.00450041	0.0540275	-2.36289
msb1l	FBgn0027949	2L	19577701	19579131	1430	+	-0.514032	5.45012	-2.93652	0.00498019	0.0556222	-2.36338
CG1941	FBgn0033214	2R	7709873	7711981	2108	+	0.474629	3.76843	2.862	0.00610345	0.0592561	-2.36525
Arl5	FBgn0035866	3L	8298501	8299839	1338	-	-0.274882	4.8374	-2.91344	0.00530556	0.0564135	-2.36653
CG17002	FBgn0033122	2R	6986043	6988922	2879	+	-0.307622	4.30962	-2.88464	0.00573954	0.0580735	-2.36756
ssp2	FBgn0036389	3L	13965203	13973067	7864	+	-0.256877	8.01154	-2.97203	0.00451557	0.0541051	-2.36775
Dpy-30L1	FBgn0032293	2L	10732653	10733307	654	+	-0.238408	3.92403	-2.86433	0.00606497	0.0592561	-2.36801
PTPMT1	FBgn0039111	3R	23758339	23759606	1267	+	0.248211	3.97789	2.86701	0.00602104	0.0592561	-2.36897
Galphas	FBgn0001123	2R	23942538	23946936	4398	+	0.324423	5.50845	2.94853	0.00481829	0.054809	-2.3695
Kap3	FBgn0028421	X	11334187	11340084	5897	-	-0.272817	6.46849	-2.96924	0.00455058	0.054206	-2.37138
pcm	FBgn0020261	X	19485759	19492011	6252	-	-0.229176	6.85268	-2.97301	0.00450326	0.0540275	-2.37313
Atxn7	FBgn0031420	2L	2375841	2380506	4665	+	-0.223773	5.28402	-2.93234	0.00503773	0.0559038	-2.37363
nrv2	FBgn0015777	2L	6789770	6798862	9092	-	0.394393	6.21399	2.96965	0.00454543	0.054206	-2.37379
shf	FBgn0003390	X	6771463	6779659	8196	-	0.515007	3.50035	2.85488	0.0062222	0.0592561	-2.37383
CG4911	FBgn0035959	3L	9067195	9072731	5536	-	-0.303991	6.64166	-2.9703	0.00453727	0.054206	-2.37393
CG40178	FBgn0058178	3L	25798441	26014112	215671	-	0.46096	6.18728	2.9614	0.00465019	0.0547978	-2.37495
CG17018	FBgn0039972	2L	22308755	22368796	60041	+	-0.421488	9.85653	-2.95354	0.00475218	0.054809	-2.37556
Cap-D2	FBgn0039680	3R	29675651	29680257	4606	+	-0.551087	6.05944	-2.95554	0.00472608	0.054809	-2.37696
CG42487	FBgn0259990	3R	27957356	27959245	1889	-	-0.319814	4.7567	-2.90443	0.00543793	0.0567282	-2.37816
ana2	FBgn0027513	2R	8898729	8900211	1482	-	-0.550548	4.50042	-2.88592	0.00571951	0.0580336	-2.37958
su(Hw)	FBgn0003567	3R	14304455	14308589	4134	-	-0.383936	6.70423	-2.96745	0.00457305	0.0543027	-2.37966
spel1	FBgn0015546	2L	14362069	14366840	4771	+	-0.252584	5.99745	-2.95576	0.00472318	0.054809	-2.38006
XNP	FBgn0039338	3R	25477868	25482834	4966	-	-0.274492	7.47915	-2.96903	0.00455321	0.054206	-2.38194
CG1315	FBgn0026565	3R	6642262	6644434	2172	-	0.641031	5.4269	2.9265	0.00511906	0.0559178	-2.38493
Spn88Eb	FBgn0038299	3R	15206703	15208762	2059	-	0.87473	3.29737	2.84043	0.0064699	0.0600619	-2.38512
CG11873	FBgn0039633	3R	29063040	29108948	45908	+	-0.324046	7.71474	-2.9649	0.00460547	0.0544785	-2.38755
Cyp4ac2	FBgn0031694	2L	5266392	5268455	2063	+	0.722888	3.6213	2.85015	0.00630225	0.0594176	-2.38922
MFS14	FBgn0010651	2R	18796975	18803727	6752	-	0.587487	5.60298	2.93964	0.00493767	0.0554347	-2.39124
CG10912	FBgn0034296	2R	18056064	18057065	1001	-	1.02292	6.46988	2.96086	0.0046571	0.054809	-2.39182
CG34112	FBgn0086608	3R	4391711	4394259	2548	-	0.509663	1.90349	2.81308	0.00696398	0.0617437	-2.39215
mew	FBgn0004456	X	13214409	13258490	44081	-	0.342836	5.8871	2.95143	0.00477995	0.054809	-2.39394
CG1673	FBgn0030482	X	13396899	13401224	4325	+	0.502701	5.65624	2.93142	0.00505047	0.0559038	-2.39958
SMC2	FBgn0027783	2R	14848621	14852653	4032	-	-0.500919	6.4799	-2.95284	0.00476136	0.054809	-2.40465
CG10185	FBgn0038397	3R	16060589	16067594	7005	-	0.498721	2.75396	2.80279	0.00715869	0.062234	-2.40853
Tak1	FBgn0026323	X	20515908	20524928	9020	-	-0.15471	6.29745	-2.95344	0.00475355	0.054809	-2.40884
PDZ-GEF	FBgn0265778	2L	6323767	6332789	9022	+	-0.321032	6.88576	-2.95831	0.00469003	0.054809	-2.40926
CG8490	FBgn0033715	2R	12335316	12336205	889	+	-0.513805	4.48819	-2.87492	0.00589319	0.0587672	-2.40996
CG15674	FBgn0034642	2R	21632007	21634362	2355	+	0.65592	3.65935	2.82956	0.00666232	0.060686	-2.41246
robo1	FBgn0005631	2R	22692524	22700970	8446	-	0.353155	4.10107	2.87524	0.00588803	0.0587672	-2.41251
Wdr24	FBgn0027518	3R	29741972	29745092	3120	-	-0.365968	5.37938	-2.91727	0.00525035	0.0564135	-2.41695
CG15556	FBgn0039821	3R	31127965	31130666	2701	-	0.52274	3.93967	2.86105	0.00611912	0.0592561	-2.41742
CG14814	FBgn0023515	X	1862009	1865835	3826	-	-0.594259	7.92356	-2.95103	0.00478524	0.054809	-2.42203
gpp	FBgn0264495	3R	6406855	6449274	42419	+	-0.272039	8.03501	-2.94935	0.00480739	0.054809	-2.42212
etaTry	FBgn0011554	2R	11340513	11341423	910	-	0.668463	3.37958	2.81214	0.00698168	0.0617826	-2.42229
Dp	FBgn0011763	2R	13222433	13228202	5769	+	-0.189241	7.27726	-2.95327	0.00475577	0.054809	-2.42271
CG6406	FBgn0034269	2R	17734419	17737269	2850	-	-0.265787	5.18413	-2.90863	0.00537586	0.0564135	-2.42317
Smurf	FBgn0029006	2R	17592791	17604461	11670	+	-0.20432	6.90764	-2.95303	0.00475885	0.054809	-2.42368
pyx	FBgn0035113	3L	217932	223069	5137	-	0.551441	3.07128	2.80296	0.00715546	0.062234	-2.42473
jing	FBgn0086655	2R	6502006	6621792	119786	+	-0.237057	6.28882	-2.94498	0.00486566	0.0550294	-2.42587
CG34236	FBgn0085265	2R	13604495	13605655	1160	-	0.851096	1.61136	2.82838	0.00668351	0.060686	-2.42624
CG4858	FBgn0037011	3L	20526576	20527910	1334	+	0.267086	4.93073	2.89783	0.00553681	0.0572067	-2.42776
Ptp52F	FBgn0034085	2R	16171112	16178307	7195	-	0.512456	4.84099	2.8895	0.00566395	0.0579135	-2.42911
toc	FBgn0015600	2L	3068345	3144786	76441	-	-0.246112	7.86792	-2.94789	0.00482676	0.054809	-2.42945
CG42394	FBgn0259740	3R	10849825	10851788	1963	+	0.404877	2.70484	2.79519	0.00730584	0.0625826	-2.42945
CG9259	FBgn0032913	2L	21089375	21090999	1624	+	0.752816	6.66142	2.94845	0.00481938	0.054809	-2.43033
RAF2	FBgn0036624	3L	16386327	16390816	4489	+	-0.379711	6.40953	-2.94388	0.00488034	0.0551283	-2.43108
btz	FBgn0045862	3R	27700361	27703445	3084	+	-0.267979	6.73841	-2.94781	0.00482778	0.054809	-2.43165
rgn	FBgn0261258	3L	21382501	21424416	41915	+	0.372275	6.33466	2.94267	0.0048966	0.0551775	-2.43668
Ctf4	FBgn0033890	2R	13980362	13983317	2955	-	-0.422449	5.89464	-2.92382	0.00515682	0.0562234	-2.43729
CG14005	FBgn0031739	2L	5800517	5801975	1458	-	-0.320398	4.89187	-2.88185	0.0057832	0.0582339	-2.4415
unc-5	FBgn0034013	2R	15340472	15368300	27828	+	0.487834	2.51086	2.78797	0.00744816	0.0626047	-2.44207
cact	FBgn0000250	2L	16313036	16326207	13171	-	-0.258344	7.80447	-2.94322	0.00488928	0.0551621	-2.44268
CG5910	FBgn0036993	3L	20442419	20450580	8161	+	0.459455	4.26621	2.85896	0.00615386	0.0592561	-2.44362
Fuca	FBgn0285958	3L	11518798	11522713	3915	-	0.800816	2.79096	2.79223	0.00736394	0.0626047	-2.44718
CG8525	FBgn0033735	2R	12425483	12426975	1492	+	0.295756	4.59102	2.86936	0.00598281	0.059152	-2.44794
CG18480	FBgn0028518	2L	15630002	15634987	4985	+	0.533217	4.0366	2.83917	0.0064919	0.0601521	-2.44854
Gagr	FBgn0036627	3L	16394586	16396880	2294	+	0.505044	1.61881	2.80855	0.00704915	0.0619664	-2.44876
dia	FBgn0011202	2L	20758144	20768053	9909	+	-0.184022	6.46869	-2.93787	0.00496175	0.055507	-2.44877
CG34401	FBgn0085430	X	18863950	18884075	20125	+	-0.34784	6.95461	-2.94218	0.0049033	0.0551859	-2.45049
dpr7	FBgn0053481	4	247124	253329	6205	-	0.368188	3.60421	2.82508	0.00674305	0.060686	-2.45081
CG15514	FBgn0039712	3R	29860055	29861494	1439	-	-0.258286	5.51215	-2.9056	0.00542067	0.0567282	-2.4548
aurB	FBgn0024227	2L	10856797	10858094	1297	-	-0.43785	4.45232	-2.84851	0.00633026	0.0594356	-2.45588
boi	FBgn0040388	X	2444167	2470043	25876	-	-0.43707	5.70373	-2.91029	0.00535148	0.0564135	-2.45602
Msh6	FBgn0036486	3L	15154233	15158562	4329	-	-0.497094	7.23977	-2.93922	0.00494334	0.0554347	-2.45703
faf	FBgn0005632	3R	31777020	31790681	13661	+	-0.214493	9.00443	-2.92812	0.00509638	0.0559038	-2.45842
stg	FBgn0003525	3R	29251826	29255800	3974	-	-0.544654	6.92969	-2.9361	0.00498595	0.0556222	-2.46055
cnn	FBgn0013765	2R	13439314	13450475	11161	-	-0.218302	7.07424	-2.93829	0.00495599	0.055507	-2.46066
Cbp80	FBgn0022942	X	4650015	4658259	8244	+	-0.240135	6.67327	-2.93506	0.00500023	0.0556688	-2.46267
asf1	FBgn0029094	3L	19618894	19620398	1504	+	-0.377448	5.79782	-2.90853	0.00537735	0.0564135	-2.46278
Dok	FBgn0029944	X	7324214	7328806	4592	+	-0.279687	5.74284	-2.91399	0.00529768	0.0564135	-2.46373
CG14200	FBgn0031023	X	19495505	19518402	22897	+	-0.262421	7.38655	-2.9358	0.00499004	0.0556222	-2.4652
Ppa	FBgn0020257	2R	22684955	22688987	4032	-	0.426285	3.46003	2.8165	0.00690043	0.0614742	-2.46567
CG16952	FBgn0030701	X	15870183	15875607	5424	+	-0.221343	6.34032	-2.92745	0.00510573	0.0559038	-2.46786
dome	FBgn0043903	X	19676061	19683518	7457	-	-0.245594	6.88294	-2.93458	0.00500685	0.0556757	-2.46846
Ndc80	FBgn0030500	X	13609671	13612062	2391	-	-0.492078	5.26963	-2.88662	0.00570858	0.0580336	-2.46846
CG9701	FBgn0036659	3L	16733546	16739364	5818	+	0.607585	3.8604	2.8361	0.00654589	0.0601872	-2.4685
CG15160	FBgn0032688	2L	18590891	18595429	4538	+	-0.27957	5.49533	-2.90323	0.00545576	0.0567617	-2.46908
CG17919	FBgn0037433	3R	6344029	6345087	1058	+	0.439671	4.9403	2.889	0.00567179	0.0579206	-2.46937
CG15047	FBgn0030938	X	18528683	18529593	910	+	-0.499116	4.12427	-2.82242	0.00679149	0.0608544	-2.47006
CG43658	FBgn0263706	X	17456169	17561180	105011	-	-0.175999	6.38267	-2.92908	0.00508295	0.0559038	-2.47304
CG34176	FBgn0085205	2L	4004080	4004480	400	+	0.569115	3.75734	2.81139	0.0069957	0.0617887	-2.47353
cic	FBgn0262582	3R	20252770	20303942	51172	+	-0.199491	7.95097	-2.92762	0.00510345	0.0559038	-2.47716
RhoGAPp190	FBgn0026375	X	17639147	17652562	13415	-	-0.219875	7.95621	-2.92751	0.00510488	0.0559038	-2.47777
Adi1	FBgn0052068	3L	10663376	10664435	1059	+	0.241481	6.40131	2.92689	0.00511361	0.0559178	-2.47836
Tsp97E	FBgn0039465	3R	26961064	26964817	3753	-	-0.208025	5.27122	-2.89055	0.00564787	0.0578128	-2.47849
Ptp61F	FBgn0267487	3L	1342493	1475257	132764	-	-0.338278	6.91545	-2.92985	0.00507224	0.0559038	-2.47965
CG42246	FBgn0259098	X	7411267	7411906	639	-	0.475402	1.95171	2.77609	0.00768787	0.0630392	-2.47991
IntS8	FBgn0025830	2R	16850437	16854104	3667	+	-0.261557	5.2477	-2.88838	0.00568138	0.0579206	-2.48107
Gprk2	FBgn0261988	3R	31405245	31457873	52628	+	-0.218152	5.99591	-2.91606	0.00526777	0.0564135	-2.48131
pst	FBgn0035770	3L	7357275	7360263	2988	-	0.729352	8.55914	2.92138	0.00519153	0.0563774	-2.48389
CG12290	FBgn0039419	3R	26230248	26234700	4452	+	0.58491	4.36463	2.83579	0.00655145	0.0601872	-2.4839
CG13252	FBgn0037016	3L	20730591	20744508	13917	+	0.342976	4.28689	2.8379	0.00651426	0.0601726	-2.48391
Cul5	FBgn0039632	3R	29059272	29062975	3703	-	-0.2687	6.35663	-2.92091	0.00519815	0.0563832	-2.48532
ear	FBgn0026441	3R	15320756	15325279	4523	+	-0.346586	6.06513	-2.91329	0.00530784	0.0564135	-2.48585
CG17028	FBgn0036552	3L	15978524	15980004	1480	+	0.530688	2.59174	2.76759	0.00786366	0.0634036	-2.48676
CG14043	FBgn0031659	2L	4971702	4973687	1985	+	-0.195574	5.67248	-2.90098	0.00548947	0.0570093	-2.48715
Fsn	FBgn0043010	2R	13220939	13222459	1520	-	-0.201963	5.33697	-2.88406	0.00574848	0.0580735	-2.49435
DNA-ligI	FBgn0262619	2R	23890512	23893177	2665	+	-0.404924	6.30377	-2.91384	0.00529985	0.0564135	-2.49509
CG31342	FBgn0051342	3R	12986041	12991543	5502	+	-0.309299	7.29287	-2.92327	0.0051646	0.0562234	-2.49643
chn	FBgn0015371	2R	15115236	15144783	29547	+	-0.501834	7.06509	-2.92323	0.00516523	0.0562234	-2.49653
CG14495	FBgn0034293	2R	18048804	18049922	1118	-	0.823279	2.58066	2.75888	0.0080478	0.0634036	-2.50042
CG17514	FBgn0039959	3L	27967244	28012599	45355	-	-0.228935	9.33615	-2.90794	0.0053861	0.0564414	-2.50144
CG8841	FBgn0033713	2R	12322507	12326258	3751	-	-0.352256	6.15316	-2.90866	0.0053755	0.0564135	-2.50314
mbt	FBgn0025743	X	16610685	16614856	4171	+	-0.25464	6.18214	-2.91031	0.00535129	0.0564135	-2.50406
nmo	FBgn0011817	3L	7979046	8054147	75101	+	-0.375033	4.88711	-2.86225	0.00609927	0.0592561	-2.50496
ovo	FBgn0003028	X	5048273	5070929	22656	+	-0.25657	8.03406	-2.91565	0.00527356	0.0564135	-2.50632
mod(mdg4)	FBgn0002781	3R	21350846	21377401	26555	-	-0.351888	8.76247	-2.91129	0.00533688	0.0564135	-2.5068
MtnC	FBgn0038790	3R	20360308	20360634	326	+	1.63708	4.03222	2.78576	0.00749228	0.0627196	-2.50705
hth	FBgn0001235	3R	10507561	10639568	132007	-	0.347419	3.96608	2.82273	0.00678593	0.0608544	-2.50855
Sid	FBgn0039593	3R	28670704	28672021	1317	+	1.00596	1.46984	2.7648	0.00792223	0.0634036	-2.51
CG44014	FBgn0264776	3R	15507940	15508886	946	-	0.941587	5.24804	2.86674	0.00602547	0.0592561	-2.51241
GstD9	FBgn0038020	3R	12366163	12367564	1401	-	1.1478	4.54757	2.81771	0.00687793	0.0613916	-2.51344
CG11796	FBgn0036992	3L	20438166	20439872	1706	-	0.693882	6.50132	2.91366	0.00530243	0.0564135	-2.51418
elg1	FBgn0036574	3L	16132028	16136691	4663	+	-0.468444	7.33067	-2.91563	0.00527398	0.0564135	-2.51522
CycT	FBgn0025455	3L	17551004	17557788	6784	-	-0.22878	7.31568	-2.91533	0.00527821	0.0564135	-2.5163
CG2926	FBgn0037344	3R	5579301	5588380	9079	-	-0.329333	8.11631	-2.91089	0.0053427	0.0564135	-2.51717
east	FBgn0261954	X	2010860	2024647	13787	+	-0.392945	8.32163	-2.90966	0.0053608	0.0564135	-2.51755
Trf2	FBgn0261793	X	8409272	8433011	23739	+	-0.373944	7.82414	-2.91162	0.00533218	0.0564135	-2.5184
Zw10	FBgn0004643	X	2604197	2606824	2627	+	-0.336475	6.60214	-2.90961	0.00536145	0.0564135	-2.51909
CycB	FBgn0000405	2R	22803521	22806948	3427	-	-0.395747	10.663	-2.88636	0.0057126	0.0580336	-2.51961
Mtor	FBgn0013756	2R	11852617	11861202	8585	+	-0.384399	8.91112	-2.90471	0.00543387	0.0567282	-2.51993
bin3	FBgn0263144	2R	6214568	6240602	26034	+	-0.307243	7.66249	-2.91231	0.00532205	0.0564135	-2.52009
wus	FBgn0030805	X	16938244	16940873	2629	-	-0.428835	5.1206	-2.85842	0.00616281	0.0592561	-2.52115
Gnf1	FBgn0004913	3R	4906622	4910081	3459	+	-0.427394	7.46771	-2.91303	0.00531157	0.0564135	-2.52134
CG5867	FBgn0027586	2L	13236494	13239297	2803	+	0.420929	6.49372	2.91142	0.005335	0.0564135	-2.52303
Dscam1	FBgn0033159	2R	7317924	7381899	63975	-	0.412683	4.89479	2.86693	0.00602241	0.0592561	-2.52329
CG10178	FBgn0032684	2L	18509560	18513512	3952	+	0.371273	5.30882	2.88443	0.00574277	0.0580735	-2.52532
CG5199	FBgn0036994	3L	20450532	20452864	2332	-	-0.473824	5.11477	-2.8588	0.00615651	0.0592561	-2.52537
CG18661	FBgn0040964	2L	8997605	8998544	939	+	0.373629	3.11208	2.75965	0.00803122	0.0634036	-2.52585
lqfR	FBgn0261279	3R	22411301	22419051	7750	+	-0.147139	7.18306	-2.91185	0.00532876	0.0564135	-2.52606
GILT2	FBgn0039099	3R	23678895	23679855	960	+	1.5496	4.56345	2.82966	0.00666048	0.060686	-2.52611
CG6650	FBgn0036402	3L	14031450	14034909	3459	+	-0.344372	5.06757	-2.85963	0.00614268	0.0592561	-2.52694
dsd	FBgn0039528	3R	27597563	27607396	9833	-	-0.210141	6.70514	-2.91028	0.00535164	0.0564135	-2.52723
CG18600	FBgn0038601	3R	18300195	18301728	1533	-	0.406936	6.03304	2.897	0.00554935	0.0572466	-2.52854
CG5065	FBgn0034145	2R	16607654	16624894	17240	+	0.417254	6.30838	2.90508	0.00542835	0.0567282	-2.52918
CG2938	FBgn0029685	X	3932000	3936469	4469	-	-0.293126	6.48112	-2.90298	0.0054595	0.0567617	-2.53457
CG9568	FBgn0032087	2L	9010583	9011358	775	+	0.880359	5.17619	2.86005	0.00613566	0.0592561	-2.53706
CG17167	FBgn0039941	X	23068301	23081144	12843	+	0.471123	3.85266	2.79581	0.00729378	0.0625826	-2.53862
CG17169	FBgn0040514	X	23084672	23085536	864	+	-1.22336	1.71233	-2.78768	0.00745394	0.0626047	-2.54223
Orc4	FBgn0023181	2R	24795740	24797414	1674	-	-0.405038	5.01196	-2.84258	0.0064326	0.0600158	-2.54487
a6	FBgn0023130	X	1693615	1695889	2274	-	-0.234339	4.07599	-2.79798	0.00725161	0.0625826	-2.54537
CG8628	FBgn0250836	3L	7130874	7131505	631	+	1.08215	4.86606	2.83404	0.00658243	0.060262	-2.54753
Art4	FBgn0037770	3R	9982816	9986060	3244	-	-0.272063	6.51876	-2.89571	0.00556903	0.0573221	-2.5545
bip1	FBgn0026263	3L	8054333	8058713	4380	-	-0.45856	5.39234	-2.85761	0.00617643	0.0592561	-2.5546
CG6357	FBgn0033875	2R	13840053	13841743	1690	+	0.425164	7.4013	2.89767	0.00553932	0.0572067	-2.55564
dmt	FBgn0278604	3R	9711142	9714675	3533	+	-0.412607	7.06723	-2.89945	0.00551244	0.0571839	-2.55564
wdp	FBgn0034718	2R	22298214	22311937	13723	-	0.407523	6.32986	2.89199	0.00562572	0.0576496	-2.55749
CG3342	FBgn0029874	X	6526106	6527888	1782	-	-0.233532	4.3846	-2.80694	0.00707959	0.0619664	-2.5596
CapaR	FBgn0037100	3L	21558974	21562181	3207	-	0.630631	1.42968	2.75415	0.00814935	0.0637781	-2.56101
CG31974	FBgn0051974	2L	141077	143091	2014	-	0.482628	5.83269	2.8763	0.0058712	0.0587136	-2.56141
grnd	FBgn0032682	2L	18485417	18488021	2604	+	0.42275	2.31516	2.72864	0.008718	0.0654391	-2.56207
CG11403	FBgn0026876	X	1236873	1239884	3011	-	-0.403744	5.26213	-2.84082	0.00646309	0.0600588	-2.56767
AP-2alpha	FBgn0264855	2L	408030	414777	6747	-	-0.207753	7.49638	-2.89326	0.00560632	0.0575781	-2.56773
CG10165	FBgn0032801	2L	19526910	19530305	3395	-	0.340816	4.14789	2.77949	0.00761848	0.0630392	-2.56888
CG14220	FBgn0031036	X	19599803	19601851	2048	-	-0.163251	4.47092	-2.80714	0.00707581	0.0619664	-2.56956
mirr	FBgn0014343	3L	12693639	12710249	16610	+	0.415572	3.06824	2.74588	0.0083297	0.0642141	-2.57003
DNApol-alpha73	FBgn0005696	3R	27239163	27241228	2065	+	-0.534793	5.78067	-2.86408	0.00606914	0.0592561	-2.57453
CG14823	FBgn0035734	3L	7066314	7069463	3149	+	0.581832	3.11529	2.73627	0.00854421	0.0650204	-2.58118
Rpb4	FBgn0263757	3R	18252843	18255487	2644	-	-0.294962	3.9362	-2.76658	0.00788478	0.0634036	-2.58377
CG15531	FBgn0039755	3R	30194790	30196228	1438	-	0.500389	6.34486	2.88224	0.00577705	0.0582339	-2.58537
CG5521	FBgn0039466	3R	26966930	26977878	10948	+	-0.271323	7.05757	-2.88622	0.00571488	0.0580336	-2.58889
Timp	FBgn0025879	3R	10203875	10213007	9132	-	0.334421	4.78406	2.8279	0.00669216	0.060686	-2.58898
CG33110	FBgn0053110	3R	22570188	22580392	10204	+	0.547584	3.88299	2.79074	0.0073932	0.0626047	-2.58954
CG13893	FBgn0035146	3L	599094	604008	4914	-	0.465826	4.2062	2.79574	0.00729514	0.0625826	-2.58966
srl	FBgn0037248	3R	4422483	4429335	6852	-	-0.357633	8.48329	-2.87954	0.00581965	0.0584107	-2.59019
MED15	FBgn0027592	2L	473013	476170	3157	+	-0.263747	6.0386	-2.86953	0.00598007	0.059152	-2.59026
Krn	FBgn0052179	3L	17649562	17654280	4718	-	-0.236436	3.68524	-2.75156	0.00820543	0.0639486	-2.59103
CG12034	FBgn0035421	3L	3219156	3220925	1769	+	-0.211096	5.69423	-2.8567	0.00619168	0.0592561	-2.59372
CG9084	FBgn0033582	2R	11217416	11219771	2355	-	0.624329	2.85667	2.72763	0.00874115	0.0654391	-2.59374
CG3164	FBgn0025683	2L	122624	130791	8167	-	0.332642	9.0767	2.87125	0.00595215	0.0591442	-2.5951
Acf	FBgn0027620	3R	31793981	31799799	5818	+	-0.504855	7.87299	-2.88074	0.00580065	0.058283	-2.59582
Ent2	FBgn0263916	2L	6562325	6564709	2384	+	0.269871	6.50093	2.87785	0.00584641	0.0586157	-2.59643
heph	FBgn0011224	3R	31846987	32015520	168533	-	-0.333414	6.85743	-2.88239	0.00577465	0.0582339	-2.59677
CG14439	FBgn0029898	X	6747544	6755752	8208	+	0.570953	5.16108	2.85583	0.00620622	0.0592561	-2.59804
Ugt86Dj	FBgn0040250	3R	11173441	11175408	1967	-	0.626626	2.49873	2.71119	0.00912768	0.0662295	-2.59842
Tsf2	FBgn0036299	3L	12530436	12533724	3288	-	-0.259361	6.39858	-2.87605	0.00587516	0.0587136	-2.59856
CG3408	FBgn0036008	3L	9506818	9509583	2765	-	-0.356719	4.96673	-2.81427	0.00694182	0.061635	-2.59916
CG42797	FBgn0261931	X	9608946	9623243	14297	+	-0.30477	6.23925	-2.87014	0.00597024	0.059152	-2.60052
AttC	FBgn0041579	2R	13393705	13394667	962	+	1.87243	1.82148	2.72885	0.00871303	0.0654391	-2.60209
CG10011	FBgn0039590	3R	28607939	28635099	27160	-	-0.237945	5.28463	-2.85286	0.00625624	0.0592561	-2.6021
ste14	FBgn0036336	3L	13018266	13019687	1421	+	-0.228505	4.5088	-2.798	0.00725111	0.0625826	-2.60295
CG7488	FBgn0038106	3R	12995620	12996925	1305	+	-0.210247	4.94336	-2.81887	0.0068566	0.0613784	-2.60314
nAChRbeta2	FBgn0004118	3R	24509228	24515106	5878	-	0.326714	2.69211	2.72245	0.00886119	0.0658104	-2.60368
CG14778	FBgn0029580	X	1467493	1470614	3121	+	0.412283	1.75895	2.7134	0.00907471	0.0661615	-2.60564
CG9705	FBgn0036661	3L	16780100	16782419	2319	+	-0.313177	5.41755	-2.83896	0.00649559	0.0601521	-2.60658
Pdcd4	FBgn0030520	X	13745577	13755406	9829	-	-0.245432	7.49874	-2.87737	0.00585403	0.0586288	-2.60818
fy	FBgn0001084	2L	8401476	8403280	1804	-	-0.474047	3.05956	-2.71374	0.00906668	0.0661615	-2.6106
CG17168	FBgn0039943	X	23082738	23084576	1838	+	-0.2296	6.02777	-2.86295	0.0060878	0.0592561	-2.61125
CG42486	FBgn0259989	2L	11843137	11844063	926	+	0.515513	3.18412	2.72796	0.00873346	0.0654391	-2.61192
mip120	FBgn0033846	2R	13506430	13513112	6682	+	-0.3475	6.19727	-2.86476	0.00605785	0.0592561	-2.61321
Jarid2	FBgn0036004	3L	9477038	9486530	9492	+	-0.344953	8.27062	-2.87059	0.00596289	0.0591442	-2.61373
Antp	FBgn0260642	3R	6896253	6999228	102975	-	0.396662	1.55452	2.70809	0.00920227	0.0665174	-2.61781
CG4174	FBgn0036793	3L	18600150	18617943	17793	-	-0.687244	2.5266	-2.70437	0.00929264	0.0667544	-2.61948
CG15912	FBgn0029712	X	4549070	4549957	887	+	-0.412746	1.62205	-2.71422	0.0090552	0.0661615	-2.61954
CG4586	FBgn0029924	X	6969918	6972265	2347	+	-0.547569	5.99575	-2.85704	0.00618599	0.0592561	-2.62113
Fdh	FBgn0011768	3R	10870906	10872381	1475	-	0.534117	7.80794	2.87085	0.00595867	0.0591442	-2.62137
RpS5a	FBgn0002590	X	17143588	17148264	4676	-	0.298328	9.78529	2.85421	0.00623353	0.0592561	-2.62242
ECSIT	FBgn0028436	3R	5856585	5857914	1329	+	-0.167915	4.34127	-2.77755	0.00765796	0.0630392	-2.62347
CG3678	FBgn0038461	3R	16990334	16991878	1544	-	-0.673273	5.09587	-2.81001	0.00702152	0.0619577	-2.62405
CG43103	FBgn0262563	2R	17139450	17139931	481	-	0.477685	3.03637	2.7205	0.00890696	0.065977	-2.62434
CG9527	FBgn0031813	2L	6426724	6448403	21679	-	0.458288	7.00365	2.87075	0.00596022	0.0591442	-2.62479
CG31156	FBgn0051156	3R	22608670	22613656	4986	-	-0.253155	5.11984	-2.82751	0.00669919	0.060686	-2.62535
CG7326	FBgn0030970	X	18861197	18863776	2579	-	-0.424719	5.31961	-2.82561	0.00673355	0.060686	-2.62602
CG13409	FBgn0038926	3R	22029440	22031900	2460	-	0.401864	1.8326	2.70491	0.0092794	0.0667544	-2.62677
CG13026	FBgn0036656	3L	16724678	16726169	1491	-	0.589323	3.01957	2.78484	0.00751065	0.0627358	-2.62706
CG9505	FBgn0031805	2L	6367882	6370190	2308	+	0.725339	3.81916	2.73036	0.00867846	0.0654391	-2.62846
CG10467	FBgn0035679	3L	6093204	6094747	1543	-	0.467603	5.32215	2.83746	0.00652201	0.0601842	-2.62969
Usp20-33	FBgn0033916	2R	14239932	14243655	3723	+	-0.290974	6.2098	-2.8559	0.00620512	0.0592561	-2.63
CG13917	FBgn0035237	3L	1576699	1600845	24146	+	-0.250842	7.70558	-2.86709	0.00601983	0.0592561	-2.63023
mib2	FBgn0086442	2L	19034444	19041541	7097	+	-0.205136	6.55551	-2.86423	0.00606669	0.0592561	-2.63247
CG31809	FBgn0051809	2L	16853620	16858714	5094	-	0.789046	2.905	2.71326	0.00907821	0.0661615	-2.63422
Su(var)3-3	FBgn0260397	3L	20226381	20230250	3869	+	-0.458939	5.76021	-2.84217	0.00643973	0.0600158	-2.63724
Der-2	FBgn0038438	3R	16482694	16484223	1529	-	-0.175381	5.30406	-2.82489	0.00674653	0.060686	-2.63785
CG10345	FBgn0027562	3R	16597073	16604861	7788	-	0.554648	4.83565	2.80055	0.00720187	0.0624517	-2.64048
Daxx	FBgn0031820	2L	6480929	6487576	6647	+	-0.399209	7.58414	-2.86339	0.00608048	0.0592561	-2.64069
CG4751	FBgn0032348	2L	11130737	11136003	5266	+	-0.247731	5.54827	-2.83572	0.00655268	0.0601872	-2.64106
CG33511	FBgn0053511	2L	21081127	21082494	1367	-	0.914402	2.25497	2.69981	0.00940438	0.0670044	-2.64305
Treh	FBgn0003748	2R	21074018	21088945	14927	+	0.385839	8.17361	2.85791	0.00617135	0.0592561	-2.64438
l(2)34Fc	FBgn0261534	2L	14349020	14351513	2493	-	0.563054	4.73824	2.81503	0.00692775	0.0615992	-2.6452
Sk1	FBgn0030300	X	11442539	11446012	3473	+	0.410205	3.88345	2.74837	0.00827516	0.06406	-2.64641
Kul	FBgn0039688	3R	29725830	29735360	9530	+	0.310415	4.24335	2.77478	0.0077147	0.0631073	-2.64696
ple	FBgn0005626	3L	6713356	6719525	6169	-	0.505339	4.34098	2.77631	0.00768323	0.0630392	-2.647
Tango10	FBgn0030330	X	11720245	11723854	3609	+	-0.223208	6.10157	-2.84842	0.00633194	0.0594356	-2.64789
CG5009	FBgn0027572	2R	17760940	17764541	3601	+	0.314874	6.4747	2.85781	0.00617305	0.0592561	-2.6489
asl	FBgn0261004	3R	5603236	5606543	3307	-	-0.309815	6.30115	-2.85003	0.00630439	0.0594176	-2.64902
spg	FBgn0264324	3R	28845270	28870439	25169	+	-0.261743	6.61493	-2.85999	0.00613675	0.0592561	-2.6495
Pcl	FBgn0003044	2R	18135426	18139990	4564	+	-0.388364	7.29543	-2.86104	0.00611923	0.0592561	-2.64959
CG11851	FBgn0039293	3R	25221589	25224118	2529	+	-0.284414	6.17439	-2.84853	0.00632993	0.0594356	-2.65137
Syx4	FBgn0024980	X	2739089	2744076	4987	-	0.372135	3.79252	2.74282	0.00839755	0.0646298	-2.65256
Pc	FBgn0003042	3L	21306138	21318020	11882	-	-0.26502	4.32262	-2.76337	0.00795236	0.0634036	-2.65366
fusl	FBgn0031702	2L	5330470	5338073	7603	-	0.592727	4.48696	2.78012	0.00760566	0.0630392	-2.65467
gro	FBgn0001139	3R	26041736	26049911	8175	+	-0.290555	7.29819	-2.85861	0.00615968	0.0592561	-2.65559
CG44251	FBgn0265186	2R	12948348	12952293	3945	-	0.631441	3.46614	2.71093	0.00913387	0.0662295	-2.65587
ebi	FBgn0263933	2L	415067	418536	3469	+	-0.292124	6.85299	-2.85712	0.00618454	0.0592561	-2.65655
wtrw	FBgn0260005	3R	7891331	7901147	9816	+	0.347806	5.2944	2.82908	0.0066709	0.060686	-2.657
RpA-70	FBgn0010173	3R	8262120	8264451	2331	-	-0.319798	7.8595	-2.85556	0.00621078	0.0592561	-2.65774
Tlk	FBgn0283657	X	3720007	3789770	69763	+	-0.252881	7.76144	-2.85439	0.00623047	0.0592561	-2.65894
Vrp1	FBgn0243516	2R	22106107	22122562	16455	-	-0.159074	5.94347	-2.84183	0.00644552	0.0600158	-2.65903
tum	FBgn0086356	2R	13856150	13858689	2539	-	-0.523624	6.55535	-2.84948	0.00631369	0.0594356	-2.661
senju	FBgn0031676	2L	5052843	5054575	1732	+	-0.244732	4.70539	-2.78108	0.00758627	0.0630392	-2.66338
Khc	FBgn0001308	2R	16266960	16271971	5011	-	-0.182072	7.90933	-2.85216	0.00626809	0.0592561	-2.66426
Tsp29Fa	FBgn0032074	2L	8933962	8936096	2134	+	0.472087	5.88362	2.83346	0.00659262	0.0602958	-2.66724
CG43736	FBgn0263993	X	6863888	6881580	17692	+	-0.253702	7.24049	-2.85395	0.00623789	0.0592561	-2.66753
CG8858	FBgn0033698	2R	12192374	12198854	6480	-	-0.160868	6.79345	-2.85275	0.00625824	0.0592561	-2.66944
Cyp4d21	FBgn0031925	2L	7605600	7607701	2101	+	1.90809	1.7881	2.726	0.00877883	0.0656025	-2.67013
pds5	FBgn0260012	2R	12027985	12033725	5740	+	-0.280356	7.20781	-2.85222	0.00626723	0.0592561	-2.67149
Zip48C	FBgn0033665	2R	11899517	11901394	1877	+	0.230743	4.49865	2.77458	0.00771889	0.0631073	-2.6723
Drep2	FBgn0028408	2R	9291856	9302821	10965	+	-0.355221	6.52863	-2.84358	0.00641514	0.0599488	-2.67805
Su(z)12	FBgn0020887	3L	19918242	19923462	5220	-	-0.293885	6.68361	-2.8471	0.00635443	0.0595864	-2.67845
mei-P26	FBgn0026206	X	9163255	9189309	26054	+	-0.336041	7.49209	-2.84671	0.00636119	0.0595896	-2.68078
Tfb4	FBgn0031309	2L	1149445	1150677	1232	-	-0.271764	4.15693	-2.73957	0.00846995	0.064864	-2.68297
CG33052	FBgn0053052	3L	17427305	17428836	1531	-	-0.234062	4.83895	-2.77705	0.00766826	0.0630392	-2.68512
CG9008	FBgn0028540	2L	13774340	13780165	5825	-	0.356496	4.58054	2.78459	0.00751557	0.0627358	-2.68539
HDAC11	FBgn0051119	3R	24854496	24856243	1747	-	0.900128	1.75713	2.69813	0.00944588	0.0670044	-2.68615
CG15423	FBgn0031580	2L	4006041	4006606	565	+	0.548718	3.69013	2.71968	0.00892612	0.0660415	-2.68749
Mi-2	FBgn0262519	3L	19882051	19910215	28164	-	-0.212849	8.95915	-2.83523	0.00656128	0.0601872	-2.6884
aft	FBgn0026309	2R	17786135	17788556	2421	+	-0.212538	5.44529	-2.80598	0.00709791	0.0619824	-2.68849
Fas2	FBgn0000635	X	4132887	4206093	73206	-	0.362323	6.08128	2.83532	0.00655975	0.0601872	-2.6885
glu	FBgn0015391	2L	16733617	16738388	4771	-	-0.53604	7.38767	-2.84336	0.00641893	0.0599488	-2.69142
mt:ND4	FBgn0262952	mitochondrion_genome	8206	9545	1339	-	0.411142	10.903	2.80839	0.00705225	0.0619664	-2.6918
CG9459	FBgn0037764	3R	9817428	9818395	967	-	0.523462	3.87891	2.73964	0.0084685	0.064864	-2.69208
nej	FBgn0261617	X	9665442	9687066	21624	-	-0.358752	8.48378	-2.83582	0.00655082	0.0601872	-2.69305
CG6276	FBgn0038316	3R	15318203	15320069	1866	-	-0.233538	5.43432	-2.80628	0.00709223	0.0619824	-2.69421
Cals	FBgn0039928	4	1112874	1123357	10483	-	0.243038	7.9085	2.83847	0.00650428	0.0601521	-2.69476
Abi	FBgn0020510	3R	14119262	14122420	3158	-	-0.171853	5.5601	-2.80883	0.0070439	0.0619664	-2.6992
Acyp2	FBgn0038363	3R	15792688	15793487	799	+	0.353208	3.66114	2.7034	0.00931632	0.066821	-2.70007
gkt	FBgn0260817	2L	3159950	3162399	2449	+	-0.323484	5.53087	-2.80563	0.00710452	0.0619824	-2.70286
Cdc7	FBgn0028360	X	6654541	6659709	5168	+	-0.227933	6.78848	-2.8384	0.00650556	0.0601521	-2.70319
CG4757	FBgn0027584	3R	11161207	11163498	2291	+	1.69236	4.36999	2.74039	0.00845157	0.0648304	-2.70582
Est-Q	FBgn0037090	3L	21501421	21503959	2538	+	0.529458	4.76924	2.76396	0.00793988	0.0634036	-2.70741
Msr-110	FBgn0015766	3L	5566919	5577348	10429	-	0.383005	8.68037	2.82829	0.00668512	0.060686	-2.70815
ast	FBgn0015905	2L	1077948	1080803	2855	+	-0.250605	5.27388	-2.78902	0.00742736	0.0626047	-2.70838
wit	FBgn0024179	3L	4064152	4071717	7565	-	0.32941	4.96782	2.77615	0.00768661	0.0630392	-2.70977
CG14516	FBgn0039640	3R	29138662	29145787	7125	+	-0.338429	8.3221	-2.82924	0.00666803	0.060686	-2.71413
E2f1	FBgn0011766	3R	21620304	21660871	40567	-	-0.274737	7.09537	-2.83415	0.00658044	0.060262	-2.7154
Nelf-A	FBgn0038872	3R	21223704	21229512	5808	+	-0.311586	6.69954	-2.83127	0.00663175	0.060594	-2.7173
CG12104	FBgn0035238	3L	1600726	1602674	1948	-	-0.268366	4.43502	-2.73856	0.00849263	0.0649304	-2.71795
CG4360	FBgn0038787	3R	20324274	20328003	3729	-	-0.187188	6.23274	-2.82422	0.00675879	0.0607374	-2.71953
Adgf-C	FBgn0038173	3R	13706757	13709129	2372	+	0.475603	1.94267	2.65397	0.0105985	0.0700575	-2.72086
sn	FBgn0003447	X	7964024	7986601	22577	+	-0.271062	6.37001	-2.8249	0.00674628	0.060686	-2.72314
alphaTub84B	FBgn0003884	3R	7086599	7088839	2240	+	-0.178747	10.2139	-2.80678	0.00708264	0.0619664	-2.72483
CG4753	FBgn0036622	3L	16378974	16381570	2596	-	0.37327	6.39042	2.81807	0.00687136	0.0613916	-2.72774
Esp	FBgn0013953	3R	24841935	24850412	8477	+	0.446711	5.40808	2.79744	0.00726195	0.0625826	-2.72812
BicD	FBgn0000183	2L	17459605	17473215	13610	-	-0.227173	7.60756	-2.82567	0.00673243	0.060686	-2.73128
lds	FBgn0002542	3R	7920431	7924491	4060	+	-0.408354	7.51676	-2.82653	0.00671682	0.060686	-2.73137
Parg	FBgn0023216	X	3668837	3671502	2665	-	-0.341479	5.45254	-2.78993	0.00740918	0.0626047	-2.7325
CG14834	FBgn0035768	3L	7345698	7347123	1425	-	-1.40173	5.54247	-2.75967	0.00803096	0.0634036	-2.7342
CG11357	FBgn0035558	3L	4542051	4553457	11406	+	-0.281361	5.56734	-2.7935	0.00733895	0.0626047	-2.73479
wdb	FBgn0027492	3R	27561675	27582241	20566	-	-0.222734	7.25321	-2.82597	0.00672698	0.060686	-2.73481
Mcm6	FBgn0025815	X	6674387	6677176	2789	+	-0.35665	7.13725	-2.82567	0.00673235	0.060686	-2.73557
CG10602	FBgn0032721	2L	18855126	18859248	4122	-	-0.269192	7.84793	-2.82289	0.00678287	0.0608544	-2.73673
png	FBgn0000826	X	1356488	1357601	1113	-	-0.410671	5.05792	-2.76345	0.00795075	0.0634036	-2.74225
Pi3K21B	FBgn0020622	2L	297880	305233	7353	+	-0.251714	6.49789	-2.81799	0.00687278	0.0613916	-2.74376
CG9951	FBgn0036671	3L	16863164	16864989	1825	+	-0.245056	5.17619	-2.76884	0.00783753	0.0634036	-2.7457
sofe	FBgn0030242	X	10855000	10857413	2413	-	-0.517524	5.09404	-2.76247	0.00797128	0.0634036	-2.7461
Cul1	FBgn0015509	2R	7916856	7921579	4723	+	-0.28697	8.52079	-2.8141	0.00694507	0.061635	-2.74662
Ote	FBgn0266420	2R	18275607	18277177	1570	-	-0.396858	6.58942	-2.81557	0.00691772	0.061569	-2.74749
mt:Cyt-b	FBgn0013678	mitochondrion_genome	10499	11635	1136	+	0.428536	13.1862	2.75732	0.00808099	0.0634036	-2.74844
grh	FBgn0259211	2R	17801132	17842820	41688	+	0.361513	3.83769	2.71291	0.00908639	0.0661615	-2.7497
stil	FBgn0003527	2R	12570367	12571883	1516	+	-0.292111	4.13979	-2.70523	0.00927151	0.0667544	-2.75146
GstE5	FBgn0063495	2R	18404605	18405338	733	+	0.731537	2.99593	2.64847	0.0107508	0.0704645	-2.75166
CG5162	FBgn0030828	X	17215304	17217365	2061	+	0.598991	6.6211	2.81677	0.00689539	0.0614742	-2.75344
Spn55B	FBgn0028983	2R	18126347	18128210	1863	+	0.376222	4.76863	2.74734	0.00829771	0.0640879	-2.7544
CG8915	FBgn0030833	X	17240468	17245001	4533	-	-0.452398	5.57974	-2.78935	0.00742076	0.0626047	-2.75569
Pmi	FBgn0044419	3L	5780051	5784685	4634	+	-0.234626	5.04739	-2.7618	0.00798561	0.0634036	-2.75868
CG31272	FBgn0051272	3R	10756296	10759398	3102	-	0.700329	4.84532	2.76603	0.00789639	0.0634036	-2.75981
Grip128	FBgn0026433	X	15468281	15472119	3838	-	-0.357165	6.41971	-2.80679	0.00708257	0.0619664	-2.76456
Tsp42Ee	FBgn0029506	2R	7012254	7018362	6108	+	0.230847	7.60483	2.81146	0.00699444	0.0617887	-2.76457
CG42271	FBgn0259166	X	14228060	14234066	6006	-	-0.176784	5.75506	-2.79028	0.00740227	0.0626047	-2.76649
CG14777	FBgn0026872	X	1466134	1468692	2558	+	0.372822	4.32463	2.7221	0.00886954	0.0658104	-2.76739
CrzR	FBgn0036278	3L	12339116	12351544	12428	-	0.392228	3.82234	2.70173	0.00935718	0.0669587	-2.7674
RpS25	FBgn0086472	3R	11215028	11216287	1259	-	0.221082	10.32	2.78707	0.00746612	0.0626047	-2.76754
CG44476	FBgn0265669	2L	18112830	18113179	349	-	0.52961	2.34535	2.62695	0.0113661	0.0716424	-2.76762
CG12581	FBgn0037213	3R	4174632	4186751	12119	+	0.357815	5.48063	2.78385	0.00753047	0.0628036	-2.76818
Sec24AB	FBgn0033460	2R	9876232	9882357	6125	-	-0.15385	7.19671	-2.81215	0.00698142	0.0617826	-2.76893
CG8944	FBgn0030680	X	15741343	15746231	4888	-	-0.324719	5.62492	-2.78025	0.00760304	0.0630392	-2.7703
CG6044	FBgn0034725	2R	22404177	22408540	4363	+	0.345149	3.06085	2.65607	0.0105409	0.069926	-2.77067
borr	FBgn0032105	2L	9251472	9253118	1646	-	-0.458736	6.06602	-2.79509	0.00730783	0.0625826	-2.77203
CG5921	FBgn0029835	X	6050828	6065646	14818	+	0.417826	3.72417	2.68077	0.0098846	0.0680346	-2.7726
gw	FBgn0051992	4	649041	663103	14062	-	-0.182046	9.36714	-2.79507	0.00730827	0.0625826	-2.7727
CG17475	FBgn0038481	3R	17129339	17130426	1087	-	0.526787	5.395	2.76118	0.00799879	0.0634036	-2.77318
lmgA	FBgn0250903	2L	8524999	8528618	3619	-	-0.258816	3.01151	-2.63974	0.0109966	0.0710511	-2.7736
emb	FBgn0020497	2L	8403573	8408853	5280	+	-0.222338	8.19788	-2.80514	0.0071138	0.0620051	-2.77426
PAN2	FBgn0033352	2R	8928169	8933103	4934	+	-0.124855	7.08075	-2.80902	0.00704032	0.0619664	-2.77655
CG17078	FBgn0086855	2L	274740	278234	3494	-	-0.379455	6.47031	-2.80272	0.00716019	0.062234	-2.77752
CG33108	FBgn0053108	3R	23995659	23997544	1885	+	0.445435	2.27822	2.62149	0.0115272	0.0717135	-2.7779
Cand1	FBgn0027568	2L	10358134	10362707	4573	-	-0.13038	6.9757	-2.80789	0.00706172	0.0619664	-2.77894
Klp3A	FBgn0011606	X	2599158	2604052	4894	-	-0.470119	6.56462	-2.80036	0.00720544	0.0624517	-2.78141
CG42232	FBgn0250754	3R	16458280	16469663	11383	-	-0.52222	8.14156	-2.80149	0.00718373	0.0623801	-2.78193
CG14195	FBgn0030998	X	19208694	19212082	3388	-	0.41987	2.54362	2.62409	0.0114502	0.0716424	-2.78343
CG6067	FBgn0029828	X	5955629	5958283	2654	+	0.560668	5.49647	2.773	0.00775129	0.0632795	-2.78368
CG31248	FBgn0051248	3R	7129320	7130908	1588	+	0.501679	3.34752	2.66058	0.0104182	0.0696852	-2.78465
CG1607	FBgn0039844	3R	31382109	31391893	9784	+	0.406703	4.25913	2.71909	0.00894001	0.0660415	-2.78738
Pop2	FBgn0036239	3L	11998398	12002915	4517	-	-0.211022	6.16575	-2.78948	0.00741809	0.0626047	-2.7883
Snapin	FBgn0031455	2L	2758427	2759677	1250	-	0.315875	2.84848	2.62746	0.0113511	0.0716424	-2.78937
Arfip	FBgn0037884	3R	11232429	11235013	2584	-	-0.232742	4.41192	-2.70937	0.00917146	0.0663516	-2.79109
vvl	FBgn0086680	3L	6790158	6794941	4783	+	0.400456	4.43996	2.72757	0.00874262	0.0654391	-2.79119
CG34203	FBgn0085232	2R	21281063	21281656	593	-	0.579802	2.89708	2.63534	0.0111225	0.0713376	-2.79215
Ugt86Da	FBgn0040259	3R	11157098	11159744	2646	+	0.548991	6.302	2.79319	0.00734491	0.0626047	-2.79298
tgo	FBgn0264075	3R	9016773	9020022	3249	-	-0.194546	5.78937	-2.77778	0.00765323	0.0630392	-2.7955
Dsor1	FBgn0010269	X	9247342	9250037	2695	+	-0.206069	5.97431	-2.78121	0.0075837	0.0630392	-2.79577
Eaat1	FBgn0026439	2L	9333567	9341925	8358	+	0.361099	6.32436	2.79679	0.00727458	0.0625826	-2.7967
psidin	FBgn0243511	3R	20021704	20026482	4778	+	-0.18057	6.4647	-2.79423	0.00732461	0.0626047	-2.79704
geminin	FBgn0033081	2R	6655463	6656594	1131	-	-0.354051	6.24457	-2.7882	0.00744365	0.0626047	-2.79719
Upf1	FBgn0030354	X	11899996	11905371	5375	-	-0.150156	6.58685	-2.79691	0.00727226	0.0625826	-2.79768
trr	FBgn0023518	X	1881313	1889950	8637	-	-0.278724	6.63476	-2.79875	0.00723658	0.0625826	-2.79786
CG11241	FBgn0037186	3L	22732013	22738420	6407	-	0.705892	4.25339	2.69269	0.00958139	0.0670044	-2.80009
uri	FBgn0035025	2R	24565554	24568082	2528	+	-0.301446	6.03793	-2.77809	0.00764703	0.0630392	-2.80035
CG16772	FBgn0032835	2L	19962679	19963844	1165	+	0.849969	6.04206	2.79316	0.00734557	0.0626047	-2.80061
CG16812	FBgn0032488	2L	13222587	13224545	1958	+	-0.276363	5.64524	-2.7685	0.0078446	0.0634036	-2.80064
EndoG	FBgn0033690	2R	12177430	12178553	1123	-	-0.257625	3.93799	-2.66862	0.0102025	0.0691652	-2.80073
nuf	FBgn0013718	3L	14190870	14233250	42380	+	-0.121337	6.95792	-2.79837	0.00724388	0.0625826	-2.80206
FAM21	FBgn0034529	2R	20623547	20628315	4768	+	-0.249686	5.90223	-2.77825	0.00764369	0.0630392	-2.8036
CG44250	FBgn0265185	2R	12950404	12952293	1889	-	0.629929	5.62948	2.76165	0.00798872	0.0634036	-2.80496
CG42249	FBgn0259101	X	11096273	11108148	11875	+	0.500606	6.28544	2.78711	0.00746514	0.0626047	-2.80515
CG17189	FBgn0039485	3R	27101406	27102917	1511	+	0.679672	3.85625	2.68534	0.00976727	0.0675478	-2.80611
Rcd1	FBgn0033897	2R	14148263	14153123	4860	-	-0.218961	7.09267	-2.79653	0.00727968	0.0625826	-2.80633
CG8478	FBgn0037746	3R	9763650	9766135	2485	+	-0.475387	5.50408	-2.75805	0.00806548	0.0634036	-2.80693
CG4377	FBgn0034664	2R	21835448	21836357	909	-	0.933665	5.46351	2.78074	0.00759312	0.0630392	-2.80728
Tsp42Eg	FBgn0033128	2R	7028911	7033233	4322	+	0.308571	4.58313	2.72132	0.00888779	0.0658876	-2.80994
CG1427	FBgn0037347	3R	5601433	5603185	1752	+	0.21278	5.42009	2.75851	0.00805564	0.0634036	-2.81104
pot	FBgn0250871	X	11907409	11917260	9851	-	0.325501	4.4453	2.72403	0.00882441	0.0658083	-2.81331
Lasp	FBgn0063485	3L	16676406	16711677	35271	-	-0.183555	6.52738	-2.78909	0.0074259	0.0626047	-2.81452
Got2	FBgn0001125	2L	1984512	1987758	3246	-	-0.257106	8.47941	-2.7857	0.00749335	0.0627196	-2.81469
brm	FBgn0000212	3L	15970082	15982869	12787	-	-0.352372	7.52788	-2.79113	0.00738558	0.0626047	-2.81595
Usp30	FBgn0029819	X	5877000	5879787	2787	-	-0.182676	5.66952	-2.76387	0.00794171	0.0634036	-2.81636
coro	FBgn0265935	2R	6862001	6872718	10717	-	-0.196547	7.14529	-2.79178	0.00737281	0.0626047	-2.81778
CG9743	FBgn0039756	3R	30196360	30202998	6638	-	0.441294	5.50871	2.75843	0.00805729	0.0634036	-2.81819
CG13366	FBgn0025633	X	585081	620195	35114	-	-0.420444	7.94618	-2.78823	0.00744301	0.0626047	-2.81876
REPTOR-BP	FBgn0032202	2L	10264125	10265229	1104	+	0.296739	4.74277	2.7305	0.0086753	0.0654391	-2.82187
CG6083	FBgn0036183	3L	11624528	11626125	1597	-	0.610149	1.69969	2.60704	0.0119636	0.0730419	-2.82197
Sik2	FBgn0025625	X	2055310	2061915	6605	-	0.325247	3.78691	2.66664	0.0102553	0.0693493	-2.82282
Pdxk	FBgn0085484	3L	9360316	9362042	1726	+	0.343876	6.0535	2.77556	0.00769865	0.0630718	-2.82295
SMC1	FBgn0040283	3R	24058287	24062815	4528	+	-0.386541	7.0408	-2.78893	0.00742903	0.0626047	-2.82328
rpk	FBgn0022981	3R	4645981	4648884	2903	+	-0.234759	7.13203	-2.78877	0.00743227	0.0626047	-2.82486
dl	FBgn0260632	2L	17436830	17450364	13534	-	-0.173178	6.80293	-2.78808	0.00744601	0.0626047	-2.82506
CG10097	FBgn0038033	3R	12390166	12395980	5814	-	1.47538	6.39391	2.76884	0.0078376	0.0634036	-2.82571
CG10958	FBgn0030004	X	8132285	8134967	2682	+	0.296219	2.61123	2.60482	0.012032	0.0731704	-2.82607
CG10514	FBgn0039312	3R	25278427	25279846	1419	-	0.752205	6.55967	2.77753	0.00765846	0.0630392	-2.8262
CG32369	FBgn0052369	3L	7777105	7809825	32720	-	0.453882	4.33993	2.68534	0.00976727	0.0675478	-2.82707
Mtl	FBgn0039532	3R	27636412	27639871	3459	+	-0.390111	4.80805	-2.71451	0.00904829	0.0661615	-2.829
CG8952	FBgn0030688	X	15765470	15766445	975	-	0.515198	5.70942	2.74886	0.00826441	0.06406	-2.82928
CG5254	FBgn0040383	X	750347	758719	8372	+	0.414599	5.02223	2.73731	0.00852068	0.0649842	-2.83232
CG6762	FBgn0030876	X	17856974	17858610	1636	+	0.359484	2.96648	2.6148	0.0117273	0.0724095	-2.83261
AIF	FBgn0031392	2L	2151754	2155389	3635	+	-0.218448	6.82988	-2.78288	0.00755002	0.06291	-2.83457
aPKC	FBgn0261854	2R	14944458	14962969	18511	-	-0.188108	7.03167	-2.78465	0.00751431	0.0627358	-2.83482
mms4	FBgn0033549	2R	10811078	10812215	1137	+	-0.519719	3.79936	-2.64308	0.0109021	0.0708026	-2.83825
CG43313	FBgn0263005	X	13095571	13112462	16891	-	-0.268634	5.68627	-2.75739	0.00807965	0.0634036	-2.83834
Traf-like	FBgn0030748	X	16415046	16417585	2539	+	0.363115	3.60837	2.64795	0.0107652	0.0704645	-2.83866
Spt7	FBgn0030874	X	17850460	17851889	1429	+	-0.23279	3.14939	-2.61711	0.0116577	0.0722204	-2.84009
CG43774	FBgn0264296	2L	4008653	4009090	437	+	0.742567	4.18017	2.67061	0.0101499	0.0689597	-2.84075
Mer	FBgn0086384	X	19689697	19693500	3803	-	-0.197638	6.16553	-2.76764	0.00786269	0.0634036	-2.84124
chif	FBgn0000307	2L	16342430	16352628	10198	-	-0.350277	7.96273	-2.7774	0.00766106	0.0630392	-2.84246
CG9386	FBgn0037708	3R	9553696	9555408	1712	-	0.169645	4.06681	2.67294	0.0100884	0.0687663	-2.84249
CG9509	FBgn0030594	X	14906334	14909708	3374	-	0.855463	6.54778	2.77621	0.00768537	0.0630392	-2.8432
fabp	FBgn0037913	3R	11559896	11567054	7158	-	0.237772	9.24221	2.76775	0.0078604	0.0634036	-2.84362
CG4788	FBgn0032354	2L	11179032	11180430	1398	+	-0.341612	4.02229	-2.65242	0.0106411	0.0700895	-2.84363
CG9003	FBgn0033639	2R	11641477	11651616	10139	-	-0.138037	5.97157	-2.76591	0.0078988	0.0634036	-2.84385
CG5830	FBgn0036556	3L	15992669	16004736	12067	-	0.193631	5.42704	2.74887	0.00826405	0.06406	-2.84455
CG4050	FBgn0020312	2R	21123735	21128510	4775	-	-0.295609	5.86075	-2.75747	0.00807793	0.0634036	-2.84465
kat80	FBgn0040207	X	16267007	16276180	9173	-	-0.170883	6.72389	-2.77865	0.00763556	0.0630392	-2.84646
CG7523	FBgn0038533	3R	17669144	17670895	1751	-	0.23923	4.89179	2.71646	0.00900207	0.0661531	-2.84846
CG42613	FBgn0261262	3R	18929196	18978088	48892	+	0.474932	5.79841	2.76358	0.00794795	0.0634036	-2.85055
Cyp4aa1	FBgn0034053	2R	15942864	15947266	4402	+	0.730385	4.44425	2.69541	0.00951346	0.0670044	-2.85308
CG32633	FBgn0052633	X	13561671	13563359	1688	+	0.568005	4.4468	2.65757	0.0105	0.0698598	-2.85352
CG12814	FBgn0037796	3R	10171156	10189603	18447	-	0.356616	4.10461	2.6779	0.00995892	0.0683034	-2.85408
CG12974	FBgn0037065	3L	21281752	21285962	4210	-	0.522045	4.99702	2.71384	0.00906421	0.0661615	-2.85425
CG10799	FBgn0033821	2R	13257886	13258477	591	+	0.958989	4.24781	2.66877	0.0101987	0.0691652	-2.85452
GMF	FBgn0028894	2L	16301656	16302954	1298	-	0.294947	3.83736	2.65439	0.010587	0.0700477	-2.85534
CngB	FBgn0266346	2R	21692691	21697152	4461	-	0.350302	3.0415	2.60603	0.0119947	0.0730872	-2.85731
alpha-Est5	FBgn0261393	3R	7533496	7536390	2894	-	0.371466	5.40464	2.71775	0.00897152	0.0660415	-2.85776
Nup154	FBgn0021761	2L	11004820	11010921	6101	+	-0.306478	7.82579	-2.77167	0.00777871	0.0634036	-2.85873
mv	FBgn0265988	3L	1950306	1964178	13872	-	-0.180909	7.02636	-2.77436	0.00772339	0.0631073	-2.85887
CG7381	FBgn0038098	3R	12967775	12977471	9696	-	0.808275	4.40351	2.65298	0.0106258	0.0700895	-2.86102
CG8155	FBgn0034009	2R	15317817	15322171	4354	-	-0.281606	5.88111	-2.74957	0.00824881	0.06406	-2.86449
Prp19	FBgn0261119	2R	18447361	18451041	3680	-	-0.194103	6.2921	-2.76234	0.00797408	0.0634036	-2.86454
ssp3	FBgn0032723	2L	18916347	18943960	27613	-	-0.355265	6.49436	-2.76674	0.00788155	0.0634036	-2.86503
CG18747	FBgn0042104	3R	7780884	7783446	2562	-	0.516922	2.96548	2.59301	0.0124017	0.0740032	-2.86579
CG11147	FBgn0031734	2L	5733675	5741244	7569	-	0.409842	6.55694	2.77082	0.00779646	0.0634036	-2.86684
CG4238	FBgn0031384	2L	2009859	2030788	20929	+	-0.165445	6.29053	-2.76172	0.00798733	0.0634036	-2.86764
Jupiter	FBgn0051363	3R	11590386	11619906	29520	-	-0.175192	6.56982	-2.76711	0.0078737	0.0634036	-2.87017
CG30151	FBgn0050151	2R	20528503	20529464	961	-	0.386646	4.16418	2.66472	0.0103068	0.0694154	-2.87216
tsl	FBgn0003867	3R	21778114	21782536	4422	-	0.377185	4.43349	2.69077	0.00962959	0.0670044	-2.87297
CG30389	FBgn0050389	2R	21148265	21160545	12280	-	-0.239034	6.89086	-3.06518	0.00348183	0.049831	-2.14033
Wdr33	FBgn0046222	3R	5660635	5665169	4534	+	-0.239716	6.51158	-2.76232	0.00797452	0.0634036	-2.8771
CG1299	FBgn0035501	3L	4148696	4152473	3777	+	0.365906	4.85626	2.71707	0.00898765	0.0660995	-2.87769
MESR4	FBgn0034240	2R	17547769	17556289	8520	+	-0.248342	7.25035	-2.76546	0.00790826	0.0634036	-2.87954
crm	FBgn0000376	X	2734248	2738773	4525	-	-0.306924	6.64128	-2.76201	0.00798105	0.0634036	-2.88154
CG7149	FBgn0031948	2L	7786160	7790557	4397	-	0.335622	4.62617	2.6797	0.00991211	0.0680925	-2.88196
CG32579	FBgn0052579	X	16323286	16325768	2482	+	-0.206429	5.03323	-2.69585	0.00950238	0.0670044	-2.88377
BubR1	FBgn0263855	2R	5969099	5974385	5286	-	-0.451097	6.63466	-2.75986	0.00802681	0.0634036	-2.88389
CG7183	FBgn0038583	3R	18218147	18220699	2552	-	-0.295135	4.47901	-2.67453	0.0100468	0.0685604	-2.8849
mars	FBgn0033845	2R	13500621	13506011	5390	+	-0.595957	6.7585	-2.7582	0.0080622	0.0634036	-2.88567
CG6540	FBgn0030943	X	18648182	18649489	1307	+	-0.35662	4.95566	-2.6928	0.00957854	0.0670044	-2.88608
CG5455	FBgn0039430	3R	26461527	26470008	8481	+	0.394623	6.44363	2.75925	0.00803991	0.0634036	-2.88624
sced	FBgn0013732	2R	6657326	6660624	3298	+	-0.365973	6.63889	-2.75883	0.00804887	0.0634036	-2.88709
CG16868	FBgn0034498	2R	20281629	20287094	5465	-	-0.256766	6.3197	-2.75527	0.0081252	0.0636428	-2.88863
ttk	FBgn0003870	3R	31713867	31735392	21525	+	-0.164221	6.9726	-2.76189	0.00798359	0.0634036	-2.88909
CG31777	FBgn0051777	2L	3706551	3707063	512	-	0.505439	3.0664	2.58863	0.0125415	0.0743814	-2.88958
CG14967	FBgn0035420	3L	3210992	3218920	7928	-	-0.255652	7.03356	-2.76153	0.00799137	0.0634036	-2.88968
GATAd	FBgn0032223	2L	10333734	10339185	5451	+	-0.328943	6.4336	-2.7556	0.00811797	0.0636399	-2.89015
CG12054	FBgn0039831	3R	31220702	31231259	10557	+	-0.164447	6.87819	-2.76107	0.00800115	0.0634036	-2.89054
CG2121	FBgn0033289	2R	8396397	8411767	15370	-	0.431556	2.59134	2.58661	0.0126065	0.0745735	-2.8908
Nse1	FBgn0031848	2L	6676649	6677625	976	-	-0.454862	3.82462	-2.62336	0.0114718	0.0716424	-2.89237
CG5757	FBgn0034299	2R	18093723	18094900	1177	-	-0.251117	5.66486	-2.7292	0.00870496	0.0654391	-2.89307
CG1103	FBgn0037235	3R	4337755	4339914	2159	+	-0.206361	4.98947	-2.69238	0.00958911	0.0670044	-2.89316
bora	FBgn0259791	3L	18622692	18624751	2059	+	-0.661447	5.27463	-2.69814	0.00944567	0.0670044	-2.89342
CS-2	FBgn0029091	3L	21962401	21969964	7563	+	0.426973	5.17394	2.71849	0.0089541	0.0660415	-2.89354
IntS1	FBgn0034964	2R	24037943	24044458	6515	+	-0.213294	6.95157	-2.75856	0.00805452	0.0634036	-2.89606
CG6145	FBgn0033853	2R	13537371	13547577	10206	-	0.327769	6.97334	2.75812	0.00806387	0.0634036	-2.89734
Prp8	FBgn0033688	2R	12154258	12162998	8740	-	-0.233187	8.74799	-2.74855	0.00827112	0.06406	-2.89852
CG32280	FBgn0052280	3L	3165181	3169080	3899	+	0.396548	3.69559	2.62673	0.0113724	0.0716424	-2.89855
Nek2	FBgn0029970	X	7889066	7891646	2580	-	-0.544154	4.892	-2.68203	0.00985196	0.0679309	-2.90262
Ets97D	FBgn0004510	3R	26910775	26912886	2111	-	-0.326697	5.255	-2.7046	0.0092869	0.0667544	-2.90277
mia	FBgn0014342	3R	5548115	5551168	3053	-	0.766553	1.85424	2.59202	0.0124334	0.0740574	-2.90633
Xbp1	FBgn0021872	2R	21143545	21145750	2205	+	0.249684	8.23478	2.74905	0.00826011	0.06406	-2.90663
CG6409	FBgn0036106	3L	10880699	10882386	1687	-	0.527505	8.90153	2.74092	0.00843977	0.0647934	-2.90665
Hdc	FBgn0005619	2R	10237988	10246077	8089	+	0.327748	3.28109	2.60557	0.0120089	0.0731258	-2.90789
PGRP-LF	FBgn0035977	3L	9349609	9351489	1880	+	0.468603	2.64363	2.57093	0.0131213	0.0758672	-2.90839
Cenp-C	FBgn0266916	3R	8564105	8569248	5143	+	-0.423789	7.0038	-2.75275	0.00817951	0.0639133	-2.90862
Usp16-45	FBgn0029763	X	5421533	5427219	5686	+	-0.256911	7.35	-2.75271	0.00818041	0.0639133	-2.91037
GstE12	FBgn0027590	2R	24766718	24768172	1454	-	0.319453	7.94395	2.74783	0.00828692	0.0640879	-2.91223
CG7372	FBgn0036522	3L	15619901	15624130	4229	+	-0.461675	6.67655	-2.74726	0.00829951	0.0640879	-2.91236
Gbp2	FBgn0034200	2R	17137240	17139595	2355	+	0.450014	6.88063	2.75155	0.00820561	0.0639486	-2.91272
CG18812	FBgn0042135	2R	7716807	7735622	18815	-	0.199576	6.96823	2.75193	0.00819731	0.0639486	-2.91277
CG31717	FBgn0051717	2L	10250737	10251714	977	+	0.204572	4.42478	2.66016	0.0104295	0.0696852	-2.91458
Proc-R	FBgn0029723	X	4707916	4729487	21571	+	0.300202	3.96091	2.63542	0.0111201	0.0713376	-2.91555
mbo	FBgn0026207	3R	12676487	12679052	2565	-	-0.22788	5.69238	-2.72207	0.00887028	0.0658104	-2.9157
pps	FBgn0082831	3R	12413828	12421251	7423	+	-0.299208	7.39793	-2.74902	0.00826084	0.06406	-2.91746
CG5808	FBgn0027617	3R	24814903	24817007	2104	-	-0.354878	5.48473	-2.7122	0.00910358	0.0662169	-2.9184
CG7358	FBgn0030974	X	18888978	18893636	4658	-	-0.194788	6.02996	-2.73196	0.00864187	0.0654391	-2.91886
dup	FBgn0000996	2R	15376619	15380988	4369	-	-0.495488	7.23596	-2.74854	0.00827143	0.06406	-2.91924
Hcs	FBgn0037332	3R	5474899	5485393	10494	+	-0.19813	5.7414	-2.72285	0.008852	0.0658104	-2.91955
Cbl	FBgn0020224	3L	8424954	8432246	7292	+	-0.270964	6.87701	-2.74612	0.00832441	0.0642141	-2.92445
E(var)3-9	FBgn0260243	3R	8990645	8992949	2304	-	-0.431707	6.82698	-2.74429	0.00836489	0.0644319	-2.92585
CG11486	FBgn0035397	3L	3071133	3090406	19273	+	-0.191958	7.79587	-2.74247	0.00840518	0.0646349	-2.92739
CG5895	FBgn0036560	3L	16035485	16037227	1742	+	0.425552	3.28955	2.59453	0.0123538	0.0738882	-2.92899
CG14277	FBgn0032008	2L	8242486	8243426	940	+	0.400409	3.95672	2.62864	0.0113167	0.0716424	-2.93065
Cf2	FBgn0000286	2L	4876891	4883107	6216	-	-0.175426	5.78758	-2.723	0.00884843	0.0658104	-2.93276
ball	FBgn0027889	3R	26864605	26866807	2202	-	-0.408511	6.48002	-2.73536	0.00856469	0.0651057	-2.93471
Stip1	FBgn0024352	2L	295122	297449	2327	+	-0.227189	8.08041	-2.73881	0.00848705	0.0649304	-2.93482
CG9967	FBgn0031413	2L	2308761	2357356	48595	-	-0.27762	3.21402	-2.57056	0.0131335	0.0758672	-2.93487
eco	FBgn0035766	3L	7335442	7339340	3898	-	-0.342583	7.39014	-2.74186	0.00841881	0.064686	-2.93498
CG5149	FBgn0031904	2L	7384486	7388253	3767	-	-0.166678	6.39062	-2.73751	0.00851615	0.0649842	-2.93559
Irk3	FBgn0032706	2L	18711071	18713748	2677	-	0.377026	5.0407	2.69273	0.00958028	0.0670044	-2.93605
Obp73a	FBgn0036681	3L	16944361	16954942	10581	+	0.633155	3.17936	2.59519	0.0123329	0.0738858	-2.93638
Sym	FBgn0037371	3R	5738178	5742476	4298	-	-0.291037	6.21172	-2.72882	0.0087137	0.0654391	-2.93744
CG7772	FBgn0030883	X	17906031	17907261	1230	-	0.213337	4.08202	2.62557	0.0114065	0.0716424	-2.93749
ric8a	FBgn0028292	X	9256168	9259202	3034	+	-0.232385	5.42127	-2.69894	0.00942578	0.0670044	-2.93858
egg	FBgn0086908	2R	24775534	24779901	4367	-	-0.245449	6.37656	-2.72998	0.00868716	0.0654391	-2.94225
knrl	FBgn0001323	3L	20597141	20620659	23518	-	0.343377	2.25269	2.5415	0.014139	0.0779577	-2.94232
CG40485	FBgn0069973	X	22960609	22962360	1751	-	0.476244	3.85453	2.63849	0.0110323	0.0710511	-2.94318
Wnt5	FBgn0010194	X	18501401	18505405	4004	-	-0.356124	4.57547	-2.64527	0.0108403	0.0706534	-2.94338
MTA1-like	FBgn0027951	3R	5638655	5648738	10083	-	-0.240566	7.33074	-2.73755	0.00851532	0.0649842	-2.94584
cg	FBgn0000289	2R	14173693	14182838	9145	+	-0.17911	7.50669	-2.73617	0.00854646	0.0650204	-2.94653
CG15739	FBgn0030347	X	11873319	11875346	2027	+	0.772803	3.26885	2.56129	0.0134471	0.0763743	-2.94695
slmb	FBgn0283468	3R	21119252	21127485	8233	-	-0.237639	7.08138	-2.73656	0.00853769	0.0650204	-2.94879
pasi1	FBgn0038545	3R	17795075	17796317	1242	+	-0.330552	3.73278	-2.59165	0.012445	0.0740788	-2.94948
kis	FBgn0266557	2L	210735	250823	40088	-	-0.312873	10.4461	-2.70741	0.00921878	0.0665849	-2.94973
Sf3a1	FBgn0266917	3R	16999384	17002355	2971	-	-0.213173	6.36939	-2.72844	0.00872244	0.0654391	-2.95052
caix	FBgn0039486	3R	27102988	27106184	3196	-	0.42911	4.89301	2.68329	0.00981974	0.0677591	-2.95065
Lmpt	FBgn0261565	3L	16865295	16922487	57192	+	0.431026	7.70626	2.73209	0.00863896	0.0654391	-2.95145
Aps	FBgn0036111	3L	10894776	10899123	4347	-	-0.184722	6.57935	-2.73226	0.00863505	0.0654391	-2.95167
Xpc	FBgn0004698	2R	15311510	15318239	6729	+	-0.243584	8.01	-2.73012	0.00868398	0.0654391	-2.95303
CG5377	FBgn0038974	3R	22466905	22468157	1252	-	-0.300114	3.74204	-2.59524	0.0123313	0.0738858	-2.95317
CG2930	FBgn0028491	X	3868973	3880379	11406	+	0.510263	7.18887	2.73427	0.0085893	0.0652393	-2.95329
CG11550	FBgn0039864	3R	31678147	31679880	1733	-	0.534963	2.82981	2.55722	0.0135869	0.0767593	-2.95498
Magi	FBgn0034590	2R	21129463	21142261	12798	-	-0.293079	5.65394	-2.70453	0.00928858	0.0667544	-2.9554
CG3815	FBgn0029861	X	6295389	6298970	3581	+	-0.31016	6.03204	-2.71381	0.00906497	0.0661615	-2.95713
CG9425	FBgn0036451	3L	14789935	14801089	11154	+	-0.163735	7.36803	-2.73133	0.00865637	0.0654391	-2.95793
RhoGAP19D	FBgn0031118	X	20469955	20510694	40739	-	-0.216794	6.44054	-2.7301	0.00868448	0.0654391	-2.95831
Itgbn	FBgn0010395	2L	21053033	21058044	5011	+	0.412872	4.19623	2.63451	0.0111462	0.0713882	-2.95858
CG18067	FBgn0034512	2R	20534245	20535835	1590	+	0.71575	8.25286	2.7239	0.00882743	0.0658083	-2.96061
CG6325	FBgn0037814	3R	10402967	10407285	4318	-	-0.318219	5.55013	-2.69602	0.00949822	0.0670044	-2.96104
JhI-26	FBgn0028424	2R	16289320	16291333	2013	+	0.486519	5.68793	2.70974	0.00916239	0.0663516	-2.96123
CG7546	FBgn0035793	3L	7510986	7517316	6330	+	-0.162872	7.2821	-2.73088	0.00866668	0.0654391	-2.96175
Irbp18	FBgn0036126	3L	11097446	11098186	740	-	0.232553	3.51884	2.58101	0.0127881	0.0750932	-2.9629
CG4119	FBgn0028474	X	5666052	5670652	4600	+	-0.231552	6.58143	-2.72617	0.00877486	0.0656025	-2.96322
dgt3	FBgn0034569	2R	20992276	20994381	2105	-	-0.457655	4.2879	-2.62121	0.0115354	0.0717135	-2.9637
IntS2	FBgn0030858	X	17652761	17656818	4057	-	-0.17939	5.75031	-2.70211	0.00934786	0.0669436	-2.96412
Pbp95	FBgn0037540	3R	8013791	8016610	2819	+	-0.458458	4.58958	-2.63933	0.0110084	0.0710511	-2.96498
CG43740	FBgn0263997	X	10333652	10347794	14142	+	0.483193	1.71366	2.52538	0.0147266	0.0795423	-2.9671
GNBP2	FBgn0040322	3L	18673474	18675413	1939	-	0.438813	4.0748	2.61847	0.0116171	0.0720167	-2.96909
CG31706	FBgn0051706	2L	11529038	11531052	2014	-	0.419161	3.52153	2.59706	0.012274	0.073771	-2.96962
Vps33B	FBgn0039335	3R	25473490	25475756	2266	+	0.192209	4.9546	2.66526	0.0102921	0.0694154	-2.97035
fsd	FBgn0033813	2R	13230583	13231663	1080	+	0.243753	3.93473	2.59417	0.0123652	0.0738882	-2.97119
Cpr67B	FBgn0035985	3L	9404797	9406174	1377	+	0.410961	5.51447	2.69785	0.00945274	0.0670044	-2.97288
CG8369	FBgn0040532	3R	8822008	8822838	830	+	0.470115	5.66304	2.70365	0.00931018	0.066821	-2.97291
CG7182	FBgn0035878	3L	8344421	8346382	1961	-	-0.213607	7.1702	-2.7257	0.00878567	0.0656025	-2.97439
CG2186	FBgn0030243	X	10857655	10866246	8591	+	-0.203425	5.97804	-2.71102	0.00913164	0.0662295	-2.97575
CG14561	FBgn0037149	3L	22065907	22067216	1309	+	-0.443946	2.74489	-2.52554	0.0147206	0.0795423	-2.97589
CycY	FBgn0032378	2L	11810092	11813780	3688	-	-0.136914	5.50297	-2.68965	0.00965792	0.0670918	-2.97851
CG14661	FBgn0037288	3R	4953506	4955252	1746	-	0.51365	6.77465	2.72338	0.00883952	0.0658104	-2.97885
Rca1	FBgn0017551	2L	6852315	6853866	1551	+	-0.443328	6.03827	-2.70453	0.00928878	0.0667544	-2.97924
CG18324	FBgn0033905	2R	14168786	14170233	1447	+	0.322853	4.23161	2.62434	0.0114429	0.0716424	-2.97981
CG7745	FBgn0033616	2R	11307879	11309829	1950	+	-0.309867	4.88403	-2.65288	0.0106285	0.0700895	-2.98007
CG7457	FBgn0035812	3L	7719899	7726473	6574	-	-0.365703	6.51697	-2.71771	0.00897264	0.0660415	-2.98145
arr	FBgn0000119	2R	13453640	13483229	29589	-	0.244465	5.35944	2.68782	0.00970419	0.0672621	-2.98247
CG32379	FBgn0052379	3L	7396355	7398208	1853	+	1.56892	1.18958	2.54319	0.0140789	0.0778116	-2.98384
CG7910	FBgn0037547	3R	8087252	8089526	2274	+	0.451938	7.58151	2.71884	0.00894586	0.0660415	-2.98512
ATPsynCF6	FBgn0016119	3R	23355220	23356064	844	-	0.27637	7.52539	2.71837	0.008957	0.0660415	-2.98658
Cbp53E	FBgn0004580	2R	16973927	16996057	22130	+	0.290952	4.73066	2.66183	0.0103845	0.0696852	-2.98668
bur	FBgn0000239	2L	21174182	21179683	5501	-	-0.154381	7.56405	-2.71788	0.0089686	0.0660415	-2.98917
CG13428	FBgn0034515	2R	20539512	20540448	936	-	0.383941	5.53234	2.69435	0.00953992	0.0670044	-2.98949
spir	FBgn0003475	2L	20311219	20348386	37167	+	-0.232016	6.60397	-2.71507	0.00903517	0.0661615	-2.9907
CG8786	FBgn0036897	3L	19637207	19642816	5609	-	-0.260131	4.63113	-2.63174	0.0112263	0.0716045	-2.99144
CG6621	FBgn0037855	3R	10889768	10893531	3763	-	-0.213013	5.70532	-2.692	0.00959878	0.0670044	-2.99163
RpS15	FBgn0034138	2R	16570112	16571230	1118	-	0.208942	10.5621	2.68869	0.00968199	0.0671584	-2.9929
CG34293	FBgn0085322	3R	27164708	27165575	867	-	0.244952	2.94415	2.53339	0.014432	0.0788752	-2.99357
vnd	FBgn0261930	X	582121	598151	16030	+	0.423942	3.3558	2.57023	0.0131446	0.0758672	-2.99455
CG14712	FBgn0037924	3R	11628759	11633206	4447	+	-0.46357	6.81722	-2.71417	0.0090565	0.0661615	-2.99479
dco	FBgn0002413	3R	31054085	31061210	7125	-	-0.2632	7.35632	-2.716	0.00901301	0.0661615	-2.99617
CG7470	FBgn0037146	3L	21972002	21984606	12604	+	0.433954	8.34727	2.70934	0.00917217	0.0663516	-2.99704
ppk29	FBgn0034965	2R	24052917	24057137	4220	-	0.440965	2.42979	2.51542	0.0151004	0.0803912	-2.99731
Chd3	FBgn0023395	3L	19447173	19450238	3065	+	-0.584733	6.06263	-2.69359	0.00955869	0.0670044	-2.99862
Uba2	FBgn0029113	3L	8125327	8127818	2491	-	-0.202091	7.74914	-2.71281	0.00908883	0.0661615	-2.99924
Alg10	FBgn0052076	3L	11164971	11166620	1649	+	-0.209208	5.03568	-2.64785	0.0107681	0.0704645	-3.00075
NaPi-T	FBgn0016684	2R	14842720	14845874	3154	-	0.475954	5.77102	2.69983	0.00940377	0.0670044	-3.00207
yip7	FBgn0040060	3L	6035216	6036175	959	+	0.76909	9.97379	2.69667	0.00948211	0.0670044	-3.0033
CG11760	FBgn0037615	3R	8719198	8721320	2122	+	-0.31896	5.00357	-2.65136	0.0106706	0.0701836	-3.00363
CG2781	FBgn0037534	3R	7981817	7995852	14035	-	0.385156	5.33876	2.67075	0.0101462	0.0689597	-3.00416
Cap-D3	FBgn0051989	2L	5525905	5535958	10053	+	-0.235829	4.71973	-2.64341	0.0108926	0.0707964	-3.00464
tst	FBgn0039117	3R	23768399	23772859	4460	-	-0.172855	5.9526	-2.69486	0.00952703	0.0670044	-3.00553
CG4622	FBgn0035021	2R	24533374	24556300	22926	-	-0.248851	5.20944	-2.66016	0.0104295	0.0696852	-3.0062
Rbf	FBgn0015799	X	797090	801479	4389	-	-0.302368	7.32814	-2.71097	0.00913302	0.0662295	-3.00787
Cdc5	FBgn0265574	3L	357851	361383	3532	-	-0.24542	5.91585	-2.69092	0.00962588	0.0670044	-3.00807
to	FBgn0039298	3R	25240180	25241668	1488	+	0.667865	5.27443	2.66648	0.0102596	0.0693493	-3.01049
CG9372	FBgn0036891	3L	19606208	19608368	2160	+	0.434154	5.04463	2.66755	0.0102311	0.069258	-3.01184
Lsp2	FBgn0002565	3L	12129393	12131869	2476	+	2.61875	3.84562	2.61655	0.0116746	0.0722283	-3.01227
Muc68D	FBgn0036203	3L	11767299	11772157	4858	-	0.805003	9.53338	2.69263	0.00958292	0.0670044	-3.01335
bnl	FBgn0014135	3R	19794073	19836817	42744	-	1.02951	2.47092	2.51046	0.01529	0.0809016	-3.01337
GATAe	FBgn0038391	3R	16009105	16019133	10028	+	0.463084	3.7525	2.57341	0.0130385	0.0758113	-3.01478
Not1	FBgn0085436	2R	9566146	9579007	12861	-	-0.182136	9.36857	-2.69191	0.00960086	0.0670044	-3.01539
Tsp42Eq	FBgn0033138	2R	7062108	7063569	1461	-	0.420225	3.80927	2.57415	0.0130141	0.0757646	-3.01598
CG10827	FBgn0038845	3R	21005160	21006990	1830	-	0.65381	4.85732	2.60842	0.0119214	0.0730243	-3.01623
Spn31A	FBgn0032178	2L	10060816	10063925	3109	+	0.341583	3.74264	2.60361	0.0120694	0.0732083	-3.01644
tinc	FBgn0261649	3R	17811541	17872507	60966	+	0.561342	3.16832	2.54488	0.0140186	0.0775709	-3.01688
scat	FBgn0011232	2L	9431405	9435341	3936	+	-0.227205	6.18458	-2.69274	0.00957999	0.0670044	-3.01879
ZnT49B	FBgn0033762	2R	12652805	12655743	2938	+	-0.174298	6.01011	-2.69072	0.00963089	0.0670044	-3.01972
RYBP	FBgn0034763	2R	22670587	22673212	2625	+	-0.299342	4.24188	-2.59281	0.0124083	0.0740032	-3.02052
CG11593	FBgn0035488	3L	4037523	4040482	2959	-	-0.316427	5.43366	-2.66439	0.0103154	0.0694234	-3.02114
pcs	FBgn0033988	2R	14981263	14991336	10073	+	-0.173465	7.34903	-2.70498	0.00927779	0.0667544	-3.02186
Grip163	FBgn0026432	3L	11993274	11998138	4864	-	-0.235268	5.35336	-2.66803	0.0102183	0.0692219	-3.02233
CG1440	FBgn0030038	X	8437057	8441264	4207	+	-0.170923	7.5375	-2.70308	0.00932416	0.0668255	-3.02343
bru2	FBgn0262475	2L	12344219	12397528	53309	+	0.337764	5.26604	2.66602	0.0102718	0.0693812	-3.02373
RpS14a	FBgn0004403	X	7933742	7934677	935	+	0.203493	9.37588	2.68888	0.00967734	0.0671584	-3.02464
Liprin-alpha	FBgn0046704	2L	6723903	6732766	8863	+	-0.13661	6.26794	-2.69482	0.00952817	0.0670044	-3.02589
CG15202	FBgn0030271	X	11142541	11143755	1214	+	0.4875	2.4693	2.5035	0.0155594	0.0816239	-3.02711
Mcm10	FBgn0032929	2L	21179933	21182812	2879	+	-0.474268	6.6785	-2.69929	0.00941717	0.0670044	-3.02714
CG5011	FBgn0040723	2L	1200671	1201220	549	+	0.517623	4.43504	2.61875	0.0116087	0.0720127	-3.02781
Ranbp9	FBgn0037894	3R	11412522	11416142	3620	+	-0.175755	7.66591	-2.70103	0.0093744	0.0670044	-3.02841
Su(var)3-7	FBgn0003598	3R	13264364	13270038	5674	+	-0.476145	7.63336	-2.7006	0.00938489	0.0670044	-3.02874
CG34232	FBgn0085261	2R	12164909	12165812	903	-	0.674782	3.75027	2.54686	0.0139486	0.0774607	-3.02884
CG30269	FBgn0050269	2R	22667155	22668848	1693	+	0.374337	3.71684	2.56051	0.0134736	0.0764712	-3.02946
CG42362	FBgn0259708	2R	21664126	21666108	1982	+	0.350704	2.54891	2.49898	0.0157368	0.0816239	-3.02958
CG2233	FBgn0029990	X	8035741	8037517	1776	-	0.613924	9.77255	2.67635	0.00999903	0.068478	-3.03015
CG8360	FBgn0032001	2L	8212959	8214135	1176	+	0.296799	4.83572	2.63415	0.0111566	0.0714053	-3.0306
CG12241	FBgn0038304	3R	15219256	15222371	3115	+	-0.171874	5.35769	-2.65777	0.0104946	0.0698598	-3.03199
MKP-4	FBgn0031044	X	19623114	19625729	2615	+	-0.211062	4.89881	-2.62524	0.0114161	0.0716424	-3.0323
CG17065	FBgn0031099	X	20254692	20257199	2507	-	0.212332	4.37255	2.60516	0.0120215	0.0731547	-3.033
Gug	FBgn0010825	3L	8449922	8472669	22747	+	-0.264044	7.83531	-2.69665	0.00948247	0.0670044	-3.03445
CG6664	FBgn0036685	3L	17012886	17016180	3294	-	-0.155538	6.28238	-2.69104	0.00962285	0.0670044	-3.03468
hang	FBgn0026575	X	16422831	16438454	15623	+	-0.405671	8.17963	-2.69449	0.00953642	0.0670044	-3.03533
GstZ2	FBgn0037697	3R	9456815	9460652	3837	-	0.546942	2.1633	2.48602	0.0162551	0.082097	-3.03829
CG7718	FBgn0038649	3R	18744063	18746041	1978	-	-0.238186	5.36407	-2.6543	0.0105895	0.0700477	-3.03953
Atg17	FBgn0037363	3R	5669713	5679930	10217	+	-0.222238	7.26311	-2.69723	0.00946804	0.0670044	-3.04014
pre-mod(mdg4)-L	FBgn0266174	3R	21355692	21359768	4076	-	0.418938	1.78161	2.48772	0.0161864	0.082097	-3.04155
CG10226	FBgn0035695	3L	6234323	6240068	5745	-	0.497701	5.15877	2.66054	0.0104194	0.0696852	-3.04262
gcl	FBgn0005695	2R	8724258	8728999	4741	+	-0.272232	7.20993	-2.69631	0.009491	0.0670044	-3.04274
Reps	FBgn0032341	2L	11100963	11106645	5682	-	-0.209983	6.38462	-2.69001	0.00964886	0.0670791	-3.044
not	FBgn0013717	3L	18618305	18622129	3824	-	-0.365265	4.97657	-2.63132	0.0112384	0.0716325	-3.04403
CG5877	FBgn0030625	X	15293031	15297169	4138	+	-0.240977	4.95844	-2.63032	0.0112675	0.0716424	-3.04434
Ser8	FBgn0019928	2R	13434207	13435045	838	+	1.15526	2.22004	2.50489	0.0155054	0.0816239	-3.0448
CG2519	FBgn0037336	3R	5539510	5547775	8265	-	-0.139831	7.37547	-2.69386	0.00955216	0.0670044	-3.04596
Gos28	FBgn0044871	3R	18663738	18665307	1569	+	-0.217905	4.39389	-2.59546	0.0123242	0.0738858	-3.04609
CG34133	FBgn0083969	3R	29869365	29875159	5794	+	-0.18808	6.65831	-2.69275	0.00957984	0.0670044	-3.04668
Lrr47	FBgn0010398	2L	10517335	10519269	1934	+	-0.312704	4.36461	-2.58655	0.0126085	0.0745735	-3.05035
CG42704	FBgn0261615	X	7412668	7413296	628	+	0.611382	7.36427	2.69211	0.00959596	0.0670044	-3.05041
SK	FBgn0029761	X	5340236	5405138	64902	+	-0.490419	4.96286	-2.64634	0.0108102	0.0706013	-3.05121
dikar	FBgn0261934	3L	6728800	6743164	14364	-	-0.246558	7.44728	-2.69074	0.00963028	0.0670044	-3.05236
Dhc98D	FBgn0013813	3R	28486953	28519398	32445	+	-1.58656	1.82679	-2.48582	0.0162631	0.082097	-3.05241
CG13609	FBgn0039170	3R	24227023	24228538	1515	+	-0.594611	3.96309	-2.54893	0.0138756	0.0771613	-3.0525
Cyp4ae1	FBgn0015036	X	2179007	2180998	1991	+	0.423764	3.98713	2.58424	0.012683	0.07486	-3.05281
CG32053	FBgn0052053	3L	10090170	10092346	2176	-	0.531995	1.63285	2.48277	0.0163877	0.0822431	-3.05402
Lig4	FBgn0030506	X	13664584	13667811	3227	-	-0.232048	4.38401	-2.58664	0.0126055	0.0745735	-3.0549
Rcd4	FBgn0032034	2L	8382861	8383657	796	+	-0.288223	3.54728	-2.53857	0.0142443	0.0782593	-3.05494
CG8768	FBgn0033769	2R	12691308	12692690	1382	-	0.313113	5.31397	2.66202	0.0103794	0.0696852	-3.05527
Top2	FBgn0284220	2L	19447365	19453490	6125	-	-0.248812	9.416	-2.67523	0.0100284	0.0685362	-3.05594
sax	FBgn0003317	2R	7806484	7810067	3583	+	-0.210831	5.78591	-2.66518	0.0102942	0.0694154	-3.05781
CG10208	FBgn0039118	3R	23772998	23774127	1129	-	0.898298	4.27694	2.59481	0.0123449	0.0738882	-3.0583
mRpL45	FBgn0263863	3R	22618492	22619826	1334	+	0.202256	6.00717	2.67106	0.010138	0.0689597	-3.05938
Grip71	FBgn0032705	2L	18708846	18711297	2451	+	-0.359939	6.5044	-2.68369	0.00980937	0.067738	-3.05949
sl	FBgn0003416	X	16350315	16356482	6167	+	-0.24035	6.30442	-2.68149	0.00986604	0.0679775	-3.05953
Plc21C	FBgn0004611	2L	305935	355566	49631	+	-0.148033	6.70058	-2.68735	0.00971599	0.0672936	-3.06158
grp	FBgn0261278	2L	16680054	16699926	19872	+	-0.280301	7.97618	-2.68434	0.00979281	0.067674	-3.06207
CG7900	FBgn0037548	3R	8094124	8105083	10959	+	0.496959	4.99059	2.62966	0.0112868	0.0716424	-3.06279
mt:ATPase6	FBgn0013672	mitochondrion_genome	4062	4736	674	+	0.444123	11.9618	2.63572	0.0111114	0.0713376	-3.06464
S6kII	FBgn0262866	X	22529964	22536371	6407	+	-0.200273	4.81047	-2.61503	0.0117206	0.0724095	-3.06482
CG16892	FBgn0030122	X	9273413	9275653	2240	+	-0.273722	5.80777	-2.66492	0.0103014	0.0694154	-3.06526
jub	FBgn0030530	X	13826041	13830317	4276	-	-0.276731	5.79855	-2.66038	0.0104237	0.0696852	-3.06549
CG11257	FBgn0034442	2R	19390128	19391900	1772	+	0.274654	3.36215	2.52302	0.0148145	0.0797174	-3.06617
CG1998	FBgn0030485	X	13409369	13413074	3705	-	0.375505	3.39881	2.53196	0.0144843	0.0789884	-3.06736
Ser6	FBgn0011834	X	20962605	20963505	900	-	1.76773	4.21009	2.5514	0.0137891	0.0771226	-3.06823
Es2	FBgn0023506	X	8461479	8463349	1870	+	-0.318311	4.79776	-2.60677	0.0119718	0.0730438	-3.06856
RpL12	FBgn0034968	2R	24060378	24061860	1482	+	0.222502	10.4948	2.65613	0.0105394	0.069926	-3.06888
bs	FBgn0004101	2R	24342861	24376473	33612	+	-0.263594	4.30709	-2.58232	0.0127455	0.0750932	-3.06921
dgt6	FBgn0039638	3R	29128584	29130972	2388	-	-0.402518	5.24826	-2.62375	0.0114603	0.0716424	-3.06953
Clamp	FBgn0032979	2L	22165720	22169143	3423	-	-0.155915	6.56447	-2.6806	0.00988901	0.0680346	-3.07174
CG7458	FBgn0037144	3L	21955110	21958041	2931	+	-0.212553	6.03528	-2.65777	0.0104944	0.0698598	-3.0719
CG42376	FBgn0259722	X	254876	255524	648	+	0.20569	4.68644	2.60724	0.0119574	0.0730419	-3.07247
Las	FBgn0029158	3L	20430605	20432361	1756	-	0.217127	5.47757	2.65489	0.0105733	0.0700408	-3.07252
CG3168	FBgn0029896	X	6720004	6739986	19982	-	0.437214	8.2966	2.67612	0.0100051	0.068478	-3.07281
Snap24	FBgn0266720	3R	9761305	9763150	1845	-	-0.199029	4.56172	-2.59582	0.012313	0.0738858	-3.07418
CG10265	FBgn0033990	2R	14992332	14993835	1503	-	-0.408071	4.15619	-2.56022	0.0134835	0.0764809	-3.0762
prod	FBgn0014269	2R	18969404	18971133	1729	-	-0.268935	5.13375	-2.62353	0.0114668	0.0716424	-3.07958
Cyp4g15	FBgn0030304	X	11477058	11483233	6175	+	0.402862	4.57425	2.60362	0.0120693	0.0732083	-3.07984
CG4300	FBgn0036272	3L	12271656	12277251	5595	-	-0.206995	7.37819	-2.6799	0.00990702	0.0680925	-3.08039
CG6153	FBgn0032445	2L	12692993	12693939	946	+	-0.280106	4.51595	-2.58511	0.012655	0.0748008	-3.08119
l(3)04053	FBgn0010830	3L	22738602	22741388	2786	-	-0.26655	5.60721	-2.64552	0.0108333	0.0706534	-3.08244
CG14105	FBgn0036359	3L	13425891	13426673	782	-	0.465356	2.02369	2.4664	0.0170695	0.0838467	-3.08313
AP-1-2beta	FBgn0010380	X	19731004	19734581	3577	+	-0.104597	7.30942	-2.67788	0.00995928	0.0683034	-3.08504
MBD-R2	FBgn0038016	3R	12352143	12356265	4122	-	-0.247832	6.89927	-2.67767	0.0099649	0.0683034	-3.08536
CG8852	FBgn0031548	2L	3525131	3527588	2457	+	0.402957	3.44566	2.52391	0.0147811	0.0796515	-3.08736
CdGAPr	FBgn0032821	2L	19774874	19791882	17008	-	-0.265236	6.65181	-2.67556	0.0100197	0.068527	-3.08747
CG14438	FBgn0029899	X	6756322	6770712	14390	+	-0.330264	7.69313	-2.67472	0.0100416	0.0685604	-3.08772
Rap1	FBgn0004636	3L	1859115	1862239	3124	-	-0.124321	5.97207	-2.65708	0.0105134	0.0698934	-3.08891
CG12158	FBgn0040775	2R	9362574	9362906	332	-	0.396109	3.68679	2.53765	0.0142774	0.0783948	-3.09171
Ublcp1	FBgn0027526	3R	23061493	23062751	1258	+	-0.275415	5.21365	-2.62215	0.0115075	0.0717135	-3.09198
CG33111	FBgn0053111	3R	23801714	23819237	17523	-	0.24661	4.29857	2.58074	0.0127971	0.0750932	-3.09217
CG6961	FBgn0030959	X	18786142	18788210	2068	-	-0.280314	5.61022	-2.6438	0.0108816	0.0707964	-3.09226
Rhau	FBgn0032883	2L	20754579	20757985	3406	-	-0.27843	5.52029	-2.63983	0.0109941	0.0710511	-3.09248
spag	FBgn0015544	2R	24159384	24161503	2119	+	-0.266134	5.71242	-2.64182	0.0109377	0.0709382	-3.09303
Ubc2	FBgn0015320	2L	10765010	10768006	2996	-	-0.312444	5.70761	-2.64379	0.0108819	0.0707964	-3.09336
CG42496	FBgn0260222	2R	21691295	21692764	1469	+	-0.171721	3.79384	-2.52889	0.0145968	0.0792156	-3.0943
CG30424	FBgn0050424	2R	24965275	24967298	2023	-	0.430202	2.05212	2.45471	0.0175722	0.0849657	-3.09506
ca	FBgn0000247	3R	29806811	29815047	8236	+	-0.158153	6.83344	-2.67281	0.0100918	0.0687663	-3.09761
calypso	FBgn0262166	2R	16194062	16196333	2271	-	-0.311048	4.32092	-2.55822	0.0135524	0.0767593	-3.09813
LanB1	FBgn0261800	2L	7811438	7820771	9333	+	0.372971	7.31072	2.67116	0.0101353	0.0689597	-3.09926
Hira	FBgn0022786	X	7722119	7725917	3798	+	-0.339614	6.132	-2.65621	0.0105372	0.069926	-3.09962
PHGPx	FBgn0035438	3L	3326265	3328626	2361	+	0.259989	7.57991	2.66891	0.010195	0.0691652	-3.10141
Fcp1	FBgn0035026	2R	24567987	24571821	3834	-	-0.306736	5.83839	-2.64524	0.010841	0.0706534	-3.10183
CG13506	FBgn0034723	2R	22383134	22394015	10881	+	0.333396	5.95899	2.65764	0.0104981	0.0698598	-3.1026
TAF1B	FBgn0037792	3R	10140103	10144184	4081	-	-0.303516	5.50296	-2.62842	0.0113231	0.0716424	-3.10439
Tsp2A	FBgn0024361	X	1346553	1348143	1590	+	0.548066	4.15787	2.54923	0.0138651	0.0771613	-3.10466
CG3436	FBgn0031229	2L	156029	157666	1637	+	-0.193497	5.99689	-2.64844	0.0107516	0.0704645	-3.10617
GABA-B-R2	FBgn0027575	3R	21770333	21775840	5507	-	0.290316	4.304	2.57002	0.0131516	0.0758672	-3.10743
CG34404	FBgn0085433	3R	15363786	15367665	3879	-	0.221859	4.26767	2.57039	0.0131392	0.0758672	-3.10984
CG2258	FBgn0029997	X	8094250	8102095	7845	-	-0.238861	5.06066	-2.6063	0.0119864	0.0730847	-3.11074
Ripalpha	FBgn0032189	2L	10199401	10200974	1573	-	-0.399306	4.94192	-2.5911	0.0124625	0.0740881	-3.11113
GalNAc-T1	FBgn0034025	2R	15511710	15515597	3887	+	-0.188595	5.87897	-2.64338	0.0108935	0.0707964	-3.11487
CG3520	FBgn0034859	2R	23396770	23402309	5539	-	-0.195875	4.75095	-2.5812	0.0127819	0.0750932	-3.11669
Sas-4	FBgn0011020	3R	7151367	7154219	2852	+	-0.493361	5.54019	-2.62682	0.0113698	0.0716424	-3.11922
Btk29A	FBgn0003502	2L	8258373	8301079	42706	-	-0.293414	6.70947	-2.66046	0.0104214	0.0696852	-3.12
sktl	FBgn0016984	2R	20827282	20836028	8746	-	-0.193091	7.15167	-2.6624	0.0103689	0.0696852	-3.12198
Nprl2	FBgn0030800	X	16882509	16884365	1856	-	-0.18676	4.76773	-2.58451	0.0126744	0.07486	-3.12287
Eps-15	FBgn0035060	2R	24768314	24775265	6951	-	-0.162132	7.07729	-2.66172	0.0103872	0.0696852	-3.12367
CG5367	FBgn0032228	2L	10354743	10356597	1854	-	0.39845	3.51242	2.49957	0.0157135	0.0816239	-3.12499
Egfr	FBgn0003731	2R	21522420	21559977	37557	+	0.347457	6.33119	2.65248	0.0106395	0.0700895	-3.12755
B52	FBgn0004587	3R	13661311	13666891	5580	+	-0.161625	7.5944	-2.65825	0.0104814	0.0698598	-3.12765
CG11696	FBgn0030314	X	11573731	11576152	2421	+	-0.224631	5.46516	-2.62132	0.0115322	0.0717135	-3.12892
CG7071	FBgn0260467	3R	22362620	22364580	1960	+	0.120032	5.28333	2.61409	0.0117487	0.0724449	-3.12931
CG9498	FBgn0031801	2L	6349393	6351034	1641	-	0.706733	5.29744	2.61121	0.0118362	0.0727175	-3.12939
Ir47a	FBgn0033515	2R	10377128	10380109	2981	-	1.30898	0.895937	2.5878	0.0125682	0.0744777	-3.12989
SelG	FBgn0030350	X	11887284	11888240	956	+	0.24535	4.14061	2.55128	0.0137931	0.0771226	-3.13007
Rpn2	FBgn0028692	3R	29153524	29157255	3731	+	-0.173368	8.47871	-2.6517	0.0106612	0.0701718	-3.13078
ebo	FBgn0266572	X	471019	476579	5560	-	-0.165847	6.95865	-2.65754	0.0105008	0.0698598	-3.13271
CG4884	FBgn0039565	3R	27957356	27959245	1889	-	-0.289118	4.77685	-2.57803	0.012886	0.0753496	-3.13507
Pvf3	FBgn0085407	2L	7098188	7157695	59507	-	0.316563	2.51973	2.45655	0.0174922	0.0846978	-3.13539
CG4078	FBgn0029798	X	5747747	5752077	4330	+	-0.310168	5.35123	-2.61136	0.0118315	0.0727175	-3.137
CG9925	FBgn0038191	3R	13960712	13964174	3462	-	-0.213538	6.87818	-2.65512	0.010567	0.0700408	-3.1374
Pvr	FBgn0032006	2L	8220980	8239878	18898	-	0.304413	6.43709	2.65266	0.0106346	0.0700895	-3.13862
CG3634	FBgn0037026	3L	20806868	20809272	2404	-	-0.228047	5.06302	-2.59234	0.012423	0.0740431	-3.13987
Paf-AHalpha	FBgn0025809	X	15784009	15785583	1574	-	-0.241235	5.33954	-2.60729	0.0119561	0.0730419	-3.14042
cno	FBgn0259212	3R	5170004	5217456	47452	-	-0.250822	8.06923	-2.64886	0.01074	0.0704645	-3.14104
qkr54B	FBgn0022987	2R	17469624	17475129	5505	+	-0.277594	5.91879	-2.63505	0.0111306	0.0713376	-3.14252
CG2662	FBgn0024993	X	2698701	2701033	2332	+	-0.381489	3.9443	-2.50561	0.0154774	0.0816019	-3.1429
CG33090	FBgn0028916	2L	14334158	14345795	11637	+	-0.29522	6.48882	-2.64764	0.0107741	0.0704645	-3.14379
CG1809	FBgn0033423	2R	9561638	9563871	2233	+	0.560966	4.93066	2.56156	0.0134378	0.0763743	-3.14419
twe	FBgn0002673	2L	16259414	16261877	2463	-	-0.564138	6.03339	-2.6296	0.0112886	0.0716424	-3.14482
Tasp1	FBgn0263602	3L	16085221	16087525	2304	-	-0.343119	4.74315	-2.56693	0.0132554	0.075934	-3.14713
CG14857	FBgn0038262	3R	14801773	14804342	2569	+	0.417152	2.70185	2.45712	0.0174672	0.0846791	-3.14713
me31B	FBgn0004419	2L	10239341	10242172	2831	+	-0.282152	11.0128	-2.61448	0.0117371	0.072422	-3.15023
IM33	FBgn0031561	2L	3696218	3696658	440	-	0.488576	7.57028	2.64707	0.0107899	0.0705184	-3.15061
phol	FBgn0035997	3L	9452803	9456281	3478	-	-0.409647	6.34798	-2.63893	0.0110196	0.0710511	-3.15139
CG2034	FBgn0015359	3L	2257456	2258922	1466	+	-0.186434	5.44703	-2.60374	0.0120653	0.0732083	-3.15197
jvl	FBgn0263929	3R	14741582	14795868	54286	+	-0.208003	7.17001	-2.64901	0.0107357	0.0704645	-3.15256
CG33970	FBgn0053970	3R	26318355	26362588	44233	+	0.415562	5.62685	2.62063	0.0115527	0.0717135	-3.15421
Incenp	FBgn0260991	2R	7278467	7281795	3328	+	-0.449485	7.16078	-2.64781	0.0107692	0.0704645	-3.15431
Mos	FBgn0033773	2R	12751483	12752936	1453	-	-0.297754	6.30818	-2.63873	0.0110254	0.0710511	-3.15562
Pkg21D	FBgn0000442	2L	786153	790798	4645	-	0.383507	3.35334	2.4799	0.0165053	0.0824203	-3.15599
CG10947	FBgn0032857	2L	20385293	20414800	29507	-	0.352058	3.86995	2.53186	0.0144877	0.0789884	-3.15708
olf186-F	FBgn0041585	2R	17843442	17860582	17140	+	-0.253549	5.9082	-2.62423	0.011446	0.0716424	-3.15813
aru	FBgn0029095	2L	861849	868354	6505	-	0.192298	5.34903	2.60756	0.0119475	0.0730419	-3.15821
mthl14	FBgn0052476	3L	247491	250305	2814	+	0.439869	3.81199	2.5012	0.0156494	0.0816239	-3.15907
CG18107	FBgn0034330	2R	18384567	18384911	344	+	0.574514	4.53486	2.57275	0.0130605	0.0758672	-3.15939
CG34313	FBgn0085342	2L	16879517	16886319	6802	+	0.28478	2.7456	2.44708	0.0179071	0.0853834	-3.15986
CG6126	FBgn0038407	3R	16198000	16203083	5083	-	0.331124	5.7832	2.62544	0.0114103	0.0716424	-3.16059
dhd	FBgn0011761	X	5312171	5313125	954	+	-0.421856	10.059	-2.62099	0.0115419	0.0717135	-3.16071
CG3773	FBgn0038692	3R	19229463	19230832	1369	+	-0.317845	4.88859	-2.57198	0.0130862	0.0758672	-3.16129
CG42813	FBgn0261995	3R	27227070	27228561	1491	-	0.218657	5.36618	2.60305	0.012087	0.0732643	-3.16144
CG18870	FBgn0042180	2R	21613845	21616907	3062	-	-0.297878	5.02348	-2.58035	0.0128097	0.0750932	-3.16216
Patj	FBgn0067864	3L	1798803	1802184	3381	+	-0.152213	5.92086	-2.6246	0.011435	0.0716424	-3.16285
CG6429	FBgn0046999	2R	16873015	16873755	740	+	0.386525	3.24218	2.50417	0.0155334	0.0816239	-3.16316
Kdm4B	FBgn0053182	2R	13176553	13198337	21784	-	-0.210933	5.84641	-2.62672	0.0113727	0.0716424	-3.16321
nAChRbeta3	FBgn0031261	2L	545129	547096	1967	+	0.503751	3.58136	2.50071	0.0156685	0.0816239	-3.16379
CG14292	FBgn0038658	3R	18904933	18905655	722	-	0.501334	6.63548	2.6418	0.0109383	0.0709382	-3.16407
CG17110	FBgn0039050	3R	23091724	23095441	3717	+	0.554787	2.9245	2.45188	0.0176959	0.0852147	-3.16449
alpha-Man-IIb	FBgn0026616	3R	15804248	15824118	19870	+	-0.269612	6.05265	-2.62961	0.0112883	0.0716424	-3.16546
swa	FBgn0003655	X	6363418	6365708	2290	-	-0.291742	7.96448	-2.63959	0.011001	0.0710511	-3.1659
Mkk4	FBgn0024326	3R	8646172	8650796	4624	-	-0.17307	6.55424	-2.63876	0.0110246	0.0710511	-3.16696
RIOK1	FBgn0036187	3L	11646234	11648474	2240	-	-0.200419	5.85883	-2.62079	0.0115479	0.0717135	-3.16766
CG4592	FBgn0032162	2L	9921633	9922860	1227	+	0.340744	5.04635	2.58405	0.0126892	0.07486	-3.16779
mim	FBgn0053558	2R	6924687	6971637	46950	-	-0.225364	7.52521	-2.64062	0.0109716	0.0710511	-3.16802
phtf	FBgn0028579	2R	6741899	6746141	4242	+	-0.202553	5.97209	-2.62594	0.0113955	0.0716424	-3.16858
CG12766	FBgn0035476	3L	3938624	3940125	1501	-	0.814987	2.69894	2.45893	0.0173892	0.084502	-3.17009
CalpB	FBgn0025866	3L	9888762	9893319	4557	+	-0.218269	6.21566	-2.62927	0.0112982	0.0716424	-3.17035
CG14196	FBgn0031002	X	19236059	19241840	5781	-	0.414703	4.44518	2.56417	0.0133489	0.076183	-3.17081
dsh	FBgn0000499	X	11355881	11358724	2843	+	-0.249391	5.82888	-2.61655	0.0116746	0.0722283	-3.17206
Sirt2	FBgn0038788	3R	20328465	20330915	2450	+	-0.270773	4.21806	-2.52917	0.0145866	0.0792156	-3.17359
CenB1A	FBgn0039056	3R	23118400	23124217	5817	+	-0.201938	6.92204	-2.63902	0.0110172	0.0710511	-3.17458
CG8243	FBgn0033349	2R	8922785	8925346	2561	+	-0.207671	6.51421	-2.63373	0.0111687	0.0714172	-3.17619
CG4676	FBgn0033815	2R	13235980	13237055	1075	+	-0.701483	1.97523	-2.4104	0.0196006	0.0897793	-3.17775
CG31495	FBgn0051495	3R	13838240	13839934	1694	-	-0.390542	3.34902	-2.46437	0.0171558	0.0840036	-3.17821
ADPS	FBgn0033983	2R	14929703	14934861	5158	-	0.380353	3.42002	2.47358	0.0167672	0.0830432	-3.17944
Eo	FBgn0030597	X	14916756	14918800	2044	-	0.522253	1.10622	2.40852	0.0196909	0.0900017	-3.17945
LManI	FBgn0032253	2L	10452677	10457241	4564	-	0.640611	5.11872	2.57863	0.0128662	0.0752887	-3.17964
kuz	FBgn0259984	2L	13550139	13639411	89272	+	-0.275313	7.03597	-2.63704	0.0110736	0.0712677	-3.1801
dre4	FBgn0002183	3L	1871574	1876312	4738	-	-0.251305	8.12757	-2.63302	0.0111893	0.0714172	-3.1802
mahe	FBgn0029979	X	7922158	7931382	9224	-	-0.282984	7.25409	-2.63577	0.0111102	0.0713376	-3.18222
SMC3	FBgn0015615	X	16588996	16593439	4443	-	-0.282856	6.69444	-2.6335	0.0111756	0.0714172	-3.18329
Lis-1	FBgn0015754	2R	16178826	16185103	6277	+	-0.195213	7.29229	-2.63531	0.0111233	0.0713376	-3.18333
MRG15	FBgn0027378	3R	15276440	15278109	1669	-	-0.223304	5.43701	-2.59139	0.0124534	0.0740815	-3.18433
MtnD	FBgn0053192	3R	20534962	20535301	339	+	2.02758	1.6903	2.4955	0.0158744	0.0817519	-3.18452
CG1737	FBgn0030293	X	11350608	11355539	4931	+	-0.279787	7.07439	-2.63313	0.0111861	0.0714172	-3.18907
Klp67A	FBgn0004379	3L	9362636	9367046	4410	-	-0.506924	5.9499	-2.6088	0.0119097	0.0730243	-3.19129
CG16749	FBgn0037678	3R	9330885	9331885	1000	-	0.507281	5.87076	2.60202	0.0121188	0.0734095	-3.1921
fbl	FBgn0011205	3L	20384429	20391913	7484	+	0.234204	6.82037	2.63033	0.0112674	0.0716424	-3.19407
Mal-A2	FBgn0002569	2R	8453627	8455782	2155	+	0.882767	5.41274	2.6096	0.0118853	0.072948	-3.19429
CheA87a	FBgn0038142	3R	13369648	13370346	698	+	0.628579	2.65264	2.43468	0.0184645	0.0869877	-3.19515
CG6808	FBgn0037921	3R	11621466	11625644	4178	-	-0.359331	2.62367	-2.41761	0.0192569	0.089205	-3.19548
RfC4	FBgn0260985	3L	4134860	4136038	1178	-	-0.236738	6.18573	-2.61301	0.0117816	0.0725517	-3.19652
FK506-bp2	FBgn0013954	2R	19290109	19290962	853	+	0.180195	8.0693	2.62579	0.0114	0.0716424	-3.19658
f-cup	FBgn0028487	3R	13695263	13700838	5575	-	0.288226	5.29032	2.57916	0.0128487	0.0752739	-3.19745
hd	FBgn0086695	3R	5372592	5374962	2370	-	-0.466805	5.25704	-2.57157	0.0130998	0.0758672	-3.19881
polybromo	FBgn0039227	3R	24799967	24805259	5292	-	-0.364443	7.75439	-2.62629	0.0113852	0.0716424	-3.19934
CG7872	FBgn0030658	X	15578205	15579857	1652	+	-0.212231	5.43849	-2.58144	0.0127742	0.0750932	-3.20051
CG31373	FBgn0051373	3R	10708487	10709364	877	-	0.529183	5.30801	2.58195	0.0127575	0.0750932	-3.20054
Crys	FBgn0005664	2L	11944129	11947131	3002	+	0.986183	1.53985	2.41129	0.0195577	0.0897793	-3.20085
CG42372	FBgn0259718	2R	16291453	16292269	816	+	0.300469	1.99082	2.39565	0.020321	0.0915205	-3.20246
Rel	FBgn0014018	3R	9044183	9047977	3794	-	0.198823	6.97431	2.62704	0.0113635	0.0716424	-3.2035
Dhfr	FBgn0004087	3R	16481167	16481878	711	+	0.387014	4.89655	2.55733	0.0135829	0.0767593	-3.2042
Atg7	FBgn0034366	2R	18620466	18625044	4578	-	-0.247849	5.08699	-2.56872	0.0131954	0.0758672	-3.20452
Hph	FBgn0264785	3R	5257037	5269507	12470	+	-0.185334	6.61419	-2.62372	0.0114612	0.0716424	-3.20492
4E-T	FBgn0052016	4	951542	958392	6850	-	-0.14677	7.58993	-2.62402	0.0114522	0.0716424	-3.20497
CG31688	FBgn0263355	2L	20426199	20447905	21706	+	-0.180654	6.4716	-2.62248	0.0114978	0.0717135	-3.20537
ncd	FBgn0002924	3R	29804290	29807127	2837	-	-0.433397	6.28396	-2.61145	0.0118288	0.0727175	-3.20648
CG6479	FBgn0036710	3L	17337172	17339262	2090	-	-0.356815	5.43297	-2.58056	0.0128029	0.0750932	-3.2072
lgs	FBgn0039907	4	436957	443911	6954	-	-0.182834	7.65679	-2.62244	0.011499	0.0717135	-3.20766
Ptp69D	FBgn0014007	3L	12734945	12741568	6623	+	-0.380044	7.27952	-2.62374	0.0114604	0.0716424	-3.2095
lectin-24Db	FBgn0040102	2L	4188123	4189284	1161	+	0.490704	3.12439	2.46021	0.017334	0.0843862	-3.21001
CG12825	FBgn0033221	2R	7789206	7789988	782	+	0.445976	5.17742	2.57361	0.0130321	0.0758113	-3.21028
Mlh1	FBgn0011659	2R	8170274	8172401	2127	+	-0.297762	4.9461	-2.54213	0.0141167	0.0779377	-3.21324
Zip89B	FBgn0038412	3R	16305758	16308700	2942	+	0.489474	3.2224	2.44442	0.0180255	0.0857276	-3.21405
CCHa2	FBgn0038147	3R	13389059	13395197	6138	-	0.804583	3.90944	2.50368	0.0155522	0.0816239	-3.21469
CG14931	FBgn0032374	2L	11788334	11789475	1141	+	-0.353796	5.15832	-2.55035	0.0138256	0.0771472	-3.21498
Mco1	FBgn0032116	2L	9416588	9426342	9754	+	0.496162	4.88906	2.55639	0.0136154	0.0767593	-3.215
eya	FBgn0000320	2L	6527447	6546976	19529	-	0.348232	4.37564	2.5167	0.0150521	0.080272	-3.21528
Hpr1	FBgn0037382	3R	5818794	5821440	2646	-	-0.176758	5.5676	-2.58856	0.0125439	0.0743814	-3.21543
wb	FBgn0261563	2L	14263027	14328262	65235	+	0.398498	4.58283	2.54492	0.0140173	0.0775709	-3.21565
dah	FBgn0015926	X	15328342	15331002	2660	+	-0.497717	6.01856	-2.59607	0.0123052	0.0738858	-3.21736
CG1965	FBgn0037466	3R	7067401	7071624	4223	+	-0.163013	5.86845	-2.60126	0.0121423	0.0734558	-3.21796
CG12084	FBgn0043458	3L	1490951	1496643	5692	-	-0.122454	6.15172	-2.60734	0.0119543	0.0730419	-3.21903
Zw	FBgn0004057	X	19667252	19672353	5101	+	0.402996	5.73377	2.59889	0.0122164	0.0736197	-3.21927
lace	FBgn0002524	2L	15499127	15505018	5891	+	-0.152251	6.50659	-2.6151	0.0117184	0.0724095	-3.22138
ClC-a	FBgn0051116	3R	11797244	11813207	15963	-	0.336736	6.26243	2.6135	0.0117667	0.0725079	-3.22369
nclb	FBgn0263510	2R	10875748	10877296	1548	+	0.274837	6.41932	2.61109	0.0118399	0.0727175	-3.22515
ACXD	FBgn0040507	3L	2237608	2243719	6111	+	0.453501	3.94109	2.48548	0.016277	0.082097	-3.22539
CG33051	FBgn0053051	3L	17426286	17427130	844	-	0.305802	4.0983	2.49445	0.0159162	0.0817519	-3.22691
CG42726	FBgn0261679	3R	15348048	15350391	2343	+	-0.295347	3.91736	-2.47468	0.0167213	0.0828828	-3.22818
CG14762	FBgn0033250	2R	8009119	8013755	4636	-	0.462687	5.47619	2.59024	0.0124899	0.0741587	-3.22842
CG4210	FBgn0038302	3R	15213974	15214845	871	+	0.646415	3.36883	2.41655	0.019307	0.0893479	-3.22854
CG42233	FBgn0250755	3R	31799634	31805278	5644	-	-0.263612	4.49319	-2.5229	0.0148188	0.0797174	-3.22935
Cln3	FBgn0036756	3L	17809231	17814119	4888	-	0.360842	5.1649	2.57504	0.0129846	0.0756404	-3.2312
CG7829	FBgn0039703	3R	29816738	29817764	1026	-	0.526504	3.14228	2.4492	0.0178135	0.0852438	-3.23385
CG6749	FBgn0036040	3L	9731238	9733807	2569	-	0.437094	1.5116	2.37638	0.0212982	0.093611	-3.23603
CG7920	FBgn0039737	3R	30010476	30015284	4808	-	0.302349	8.89345	2.60167	0.0121298	0.0734278	-3.23876
eEF1alpha2	FBgn0000557	3R	31738468	31743306	4838	+	0.364455	6.09081	2.60046	0.0121673	0.0735591	-3.23919
NELF-B	FBgn0027553	X	7725996	7728361	2365	-	-0.209773	4.572	-2.5148	0.0151242	0.0804716	-3.23962
Vdup1	FBgn0035103	3L	176306	178963	2657	-	0.308199	4.07539	2.50025	0.0156865	0.0816239	-3.24096
CG4991	FBgn0030817	X	17091854	17104562	12708	+	-0.353614	7.67286	-2.60843	0.0119211	0.0730243	-3.2413
mthl9	FBgn0035131	3L	329822	332309	2487	-	0.608399	2.00451	2.37348	0.0214491	0.0939627	-3.2414
Prp18	FBgn0027784	3R	19029968	19031271	1303	-	-0.242423	4.34352	-2.49704	0.0158134	0.0817519	-3.24207
CG6227	FBgn0030631	X	15345169	15350021	4852	+	-0.235772	6.23368	-2.59873	0.0122216	0.0736197	-3.24318
CG5577	FBgn0036759	3L	17838650	17841427	2777	-	0.404282	4.40132	2.51096	0.015271	0.0809016	-3.24395
ida	FBgn0041147	3L	3905344	3907813	2469	+	-0.221096	4.60736	-2.5177	0.0150142	0.0801622	-3.24525
Phm	FBgn0283509	2R	23985175	23988455	3280	-	0.262814	5.98947	2.59287	0.0124063	0.0740032	-3.24528
CG3328	FBgn0034985	2R	24162489	24173660	11171	+	0.352737	4.51184	2.52808	0.0146266	0.0792331	-3.24561
Caf1-105	FBgn0033526	2R	10466001	10468540	2539	-	-0.555736	6.45929	-2.59877	0.0122203	0.0736197	-3.2462
Mps1	FBgn0000063	3R	17671271	17673828	2557	+	-0.49491	4.83415	-2.52503	0.0147397	0.0795667	-3.24702
MED16	FBgn0034707	2R	22183138	22185892	2754	+	-0.272938	4.5374	-2.50119	0.0156497	0.0816239	-3.24703
Nrd1	FBgn0030344	X	11864651	11868893	4242	-	-0.246285	6.26631	-2.59821	0.0122377	0.0736197	-3.24709
CG31445	FBgn0051445	3R	29240580	29244827	4247	-	0.526747	3.95723	2.48947	0.0161157	0.082097	-3.24841
CG44774	FBgn0266000	X	4921678	4938105	16427	-	-0.4295	6.3815	-2.59811	0.0122408	0.0736197	-3.24855
CG14880	FBgn0038422	3R	16360329	16368306	7977	-	0.633174	3.38051	2.46682	0.0170518	0.0838042	-3.24883
Fen1	FBgn0025832	2R	16854025	16855464	1439	-	-0.330018	5.22815	-2.54851	0.0138904	0.0771835	-3.24928
CG10469	FBgn0035678	3L	6092188	6093313	1125	-	0.548672	4.27702	2.49903	0.0157349	0.0816239	-3.25043
CG10205	FBgn0033970	2R	14832832	14833951	1119	+	0.392221	3.33245	2.44819	0.0178582	0.0853471	-3.25261
pck	FBgn0013720	X	1470666	1472325	1659	+	-0.145769	4.70234	-2.52154	0.0148697	0.0798965	-3.25459
az2	FBgn0025185	2R	7510622	7512749	2127	-	-0.393674	4.57125	-2.49919	0.0157285	0.0816239	-3.25487
kni	FBgn0001320	3L	20692330	20695378	3048	-	0.339722	1.89412	2.36581	0.0218521	0.0946031	-3.25541
PEK	FBgn0037327	3R	5458563	5464753	6190	-	-0.212626	7.08598	-2.6036	0.0120698	0.0732083	-3.25665
CG6912	FBgn0038290	3R	15135138	15137004	1866	-	1.77225	2.61153	2.37243	0.0215038	0.0940248	-3.25689
CG11164	FBgn0030507	X	13668014	13669573	1559	+	-0.419399	4.78015	-2.51547	0.0150986	0.0803912	-3.25944
Cep97	FBgn0031575	2L	3867697	3871425	3728	+	-0.302514	5.26713	-2.55203	0.0137671	0.0771226	-3.25996
Pol32	FBgn0283467	2L	15254819	15256304	1485	-	-0.350093	5.37465	-2.55348	0.0137163	0.0770766	-3.26003
CG34394	FBgn0085423	2L	3358640	3373372	14732	-	-0.154031	6.63247	-2.59941	0.0122001	0.0736197	-3.26067
RecQ4	FBgn0040290	3L	8170640	8175978	5338	-	-0.443635	6.96453	-2.5989	0.012216	0.0736197	-3.2643
bab2	FBgn0025525	3L	1140429	1177276	36847	-	0.328074	4.35329	2.51069	0.0152813	0.0809016	-3.2649
CG17565	FBgn0038424	3R	16432998	16434740	1742	+	-0.173716	5.32312	-2.55119	0.0137963	0.0771226	-3.26492
CG10222	FBgn0036356	3L	13411122	13412453	1331	-	-0.280832	3.84782	-2.45163	0.0177068	0.0852167	-3.26509
CG5510	FBgn0039160	3R	24167675	24169562	1887	-	-0.16398	5.70227	-2.5709	0.0131221	0.0758672	-3.26549
nec	FBgn0002930	2R	7156477	7158241	1764	-	0.41979	6.33954	2.59442	0.0123572	0.0738882	-3.26553
CG8963	FBgn0034181	2R	17016226	17019522	3296	-	-0.206889	7.39994	-2.59853	0.0122276	0.0736197	-3.26635
NC2alpha	FBgn0034650	2R	21670152	21671593	1441	+	-0.323726	5.0352	-2.52952	0.0145738	0.0792156	-3.26651
CG17556	FBgn0038462	3R	16994542	16996071	1529	-	0.440969	4.96523	2.52993	0.0145585	0.0792156	-3.26891
CG14322	FBgn0038532	3R	17647679	17669985	22306	+	-0.282898	6.48315	-2.59023	0.0124904	0.0741587	-3.27371
l(2)37Cd	FBgn0086445	2L	19127260	19129326	2066	+	-0.305857	4.12836	-2.46826	0.0169907	0.083756	-3.27435
AdoR	FBgn0039747	3R	30134856	30149606	14750	-	0.439548	2.08489	2.35424	0.022473	0.0958669	-3.27729
Zwilch	FBgn0061476	3R	31210966	31213376	2410	-	-0.486638	5.27224	-2.52874	0.0146024	0.0792156	-3.27926
CG31955	FBgn0051955	2L	3711881	3713105	1224	-	0.963604	1.23813	2.3913	0.0205382	0.0921488	-3.27991
CG8135	FBgn0037689	3R	9404385	9407857	3472	+	-0.170175	5.46249	-2.55226	0.0137591	0.0771226	-3.28123
CG9657	FBgn0029950	X	7418594	7422142	3548	+	0.42352	2.48506	2.39817	0.0201963	0.0912911	-3.28179
gammaTub37C	FBgn0010097	2L	19183863	19185726	1863	-	-0.330907	6.26774	-2.58075	0.0127968	0.0750932	-3.28194
CG31681	FBgn0051681	2L	2285925	2286873	948	-	0.946751	5.4488	2.56957	0.0131666	0.0758672	-3.28273
CG9062	FBgn0033607	2R	11280484	11283971	3487	-	-0.307557	6.18028	-2.57597	0.0129537	0.075555	-3.28294
CG32163	FBgn0052163	3L	16587157	16588143	986	+	0.247591	3.37294	2.41044	0.0195987	0.0897793	-3.28403
Dd	FBgn0029067	X	21319791	21324009	4218	-	-0.204261	4.578	-2.49927	0.0157252	0.0816239	-3.28617
nero	FBgn0261479	3R	31746445	31747558	1113	-	-0.176593	5.79226	-2.56371	0.0133646	0.0762041	-3.2881
Sry-beta	FBgn0003511	3R	30039719	30043071	3352	+	-0.320105	4.03342	-2.45185	0.0176972	0.0852147	-3.29008
CG7382	FBgn0031708	2L	5518893	5519896	1003	-	0.20261	4.6754	2.50533	0.0154882	0.0816124	-3.29111
CG13025	FBgn0036660	3L	16776531	16779736	3205	-	-0.470346	5.62764	-2.55054	0.0138192	0.0771472	-3.29136
CG8539	FBgn0035791	3L	7497211	7498831	1620	-	0.553945	4.62163	2.52706	0.0146645	0.0793459	-3.29202
Galphai	FBgn0001104	3L	6972750	6980044	7294	-	-0.241915	6.47714	-2.58317	0.0127179	0.0749812	-3.2923
CG7857	FBgn0026738	3L	15503600	15504894	1294	-	-0.298334	4.90112	-2.51017	0.015301	0.0809016	-3.29298
dom	FBgn0020306	2R	21323430	21341847	18417	+	-0.228698	9.90683	-2.56326	0.0133799	0.0762194	-3.29339
CG15012	FBgn0035528	3L	4291208	4292246	1038	-	0.259327	5.44405	2.54891	0.0138763	0.0771613	-3.29668
CG6678	FBgn0038917	3R	21887029	21907182	20153	+	-0.579618	2.76503	-2.36556	0.0218655	0.0946031	-3.29689
Dhpr	FBgn0035964	3L	9134560	9135916	1356	+	-0.204599	5.46673	-2.55136	0.0137903	0.0771226	-3.30424
CG10505	FBgn0034612	2R	21285248	21290343	5095	-	0.61278	3.32559	2.39061	0.0205728	0.0922468	-3.30508
sNPF	FBgn0032840	2L	20027915	20056373	28458	+	0.36116	2.44201	2.35811	0.0222636	0.0954126	-3.30562
CG5793	FBgn0038858	3R	21127573	21129601	2028	+	0.315196	5.16523	2.53536	0.0143603	0.0787072	-3.30584
Caf1-180	FBgn0030054	X	8602137	8606304	4167	-	-0.442674	7.73742	-2.57859	0.0128674	0.0752887	-3.30788
l(3)neo38	FBgn0265276	3R	11765038	11779128	14090	-	0.386678	3.53092	2.4306	0.0186512	0.0874854	-3.30858
l(3)neo43	FBgn0011476	3R	15277981	15278668	687	-	-0.306747	3.56608	-2.42132	0.0190821	0.0884392	-3.31086
CG3907	FBgn0034958	2R	24019898	24022298	2400	-	0.286798	5.47722	2.54548	0.0139975	0.0775709	-3.3116
TBCC	FBgn0051961	2L	4186250	4187793	1543	-	-0.255259	4.72992	-2.49439	0.0159187	0.0817519	-3.31162
cwo	FBgn0259938	3R	10388258	10400752	12494	+	0.188334	6.09217	2.5683	0.0132095	0.0759012	-3.31316
26-29-p	FBgn0250848	3L	13994231	13996571	2340	+	-0.310944	10.0602	-2.55333	0.0137215	0.0770766	-3.31373
Eaf	FBgn0033166	2R	7396850	7407819	10969	-	-0.14314	5.94002	-2.56125	0.0134483	0.0763743	-3.31377
CG2162	FBgn0035388	3L	3035196	3040469	5273	+	-0.153837	6.68414	-2.57607	0.0129506	0.075555	-3.31423
Ack-like	FBgn0263998	2R	13142834	13152677	9843	-	-0.215891	6.72675	-2.57604	0.0129516	0.075555	-3.31592
CG17855	FBgn0032124	2L	9540523	9542480	1957	+	0.425599	2.41794	2.34679	0.0228811	0.0967843	-3.31652
betaTub56D	FBgn0284243	2R	19447319	19451600	4281	-	-0.193688	10.583	-2.5452	0.0140072	0.0775709	-3.31762
CkIIbeta	FBgn0000259	X	11792533	11801587	9054	+	-0.165077	7.31919	-2.57633	0.012942	0.075555	-3.3181
MED19	FBgn0036761	3L	17843725	17846501	2776	-	-0.280232	6.00566	-2.55658	0.0136091	0.0767593	-3.31814
Afti	FBgn0038223	3R	14320191	14326689	6498	-	-0.254013	6.25527	-2.56572	0.0132963	0.0759613	-3.31879
apolpp	FBgn0087002	4	1060969	1077273	16304	+	0.427301	11.81	2.53121	0.0145118	0.079073	-3.31913
hui	FBgn0033968	2R	14808419	14809931	1512	+	0.40544	3.2445	2.39216	0.0204951	0.0920883	-3.31925
CG3505	FBgn0038250	3R	14657447	14659228	1781	+	0.427738	3.3145	2.40447	0.0198875	0.0903217	-3.31936
Bre1	FBgn0086694	3L	5789831	5794192	4361	-	-0.332218	7.02229	-2.57537	0.0129735	0.0756231	-3.31962
mud	FBgn0002873	X	14247732	14258595	10863	+	-0.317683	8.40852	-2.56885	0.0131909	0.0758672	-3.31974
CG46302	FBgn0284080	2R	854814	855571	757	+	0.266064	4.0605	2.43305	0.0185386	0.0871842	-3.32207
BTBD9	FBgn0030228	X	10768537	10772154	3617	+	-0.219319	6.32483	-2.56584	0.0132924	0.0759613	-3.32254
Tdrd3	FBgn0036450	3L	14786791	14789665	2874	+	-0.272713	6.30153	-2.56358	0.013369	0.0762041	-3.32316
mi	FBgn0261786	2R	23523856	23528260	4404	+	-0.404369	6.5311	-2.56691	0.0132561	0.075934	-3.32399
CG3812	FBgn0030421	X	12765266	12772851	7585	+	-0.388973	3.85131	-2.42183	0.0190582	0.0883853	-3.32434
CG33966	FBgn0053966	3L	1234130	1235420	1290	+	0.597185	3.19155	2.37911	0.0211573	0.093334	-3.32566
dmpd	FBgn0033486	2R	10117694	10121451	3757	+	-0.282272	6.02228	-2.55422	0.0136907	0.0769967	-3.32567
CG31663	FBgn0051663	2L	1858609	1881480	22871	-	0.380263	5.21663	2.52892	0.0145958	0.0792156	-3.32608
CG3902	FBgn0036824	3L	18893120	18898293	5173	-	0.390655	7.49363	2.5709	0.0131224	0.0758672	-3.32615
Usp7	FBgn0030366	X	12022837	12029032	6195	-	-0.186172	7.9551	-2.56792	0.0132221	0.0759134	-3.32767
cDIP	FBgn0038865	3R	21159238	21161092	1854	-	0.930682	3.12652	2.37994	0.0211144	0.0933294	-3.32804
CG8516	FBgn0037757	3R	9793295	9797754	4459	+	-0.196449	5.95024	-2.55254	0.0137493	0.0771226	-3.32847
Ptpmeg	FBgn0261985	3L	328097	356050	27953	+	-0.14216	7.00121	-2.57182	0.0130915	0.0758672	-3.3287
sli	FBgn0264089	2R	15869495	15922118	52623	-	0.404298	5.44392	2.54114	0.0141522	0.077984	-3.32887
feo	FBgn0030241	X	10852446	10854869	2423	-	-0.403829	6.83556	-2.56931	0.0131756	0.0758672	-3.3289
hay	FBgn0001179	3L	10631079	10633969	2890	+	-0.180906	5.66189	-2.54024	0.0141844	0.0780692	-3.32957
EndoU	FBgn0038381	3R	15908398	15910367	1969	+	-0.290036	5.0124	-2.5032	0.0155711	0.0816239	-3.33022
Mcr	FBgn0267488	2L	8074117	8082982	8865	-	-0.281568	7.75354	-2.56775	0.0132279	0.0759134	-3.33047
CG7627	FBgn0032026	2L	8355678	8362469	6791	-	-0.214196	9.21113	-2.55535	0.0136516	0.0769166	-3.33236
Ubr3	FBgn0260970	X	7935896	7953883	17987	+	-0.19894	7.87162	-2.56591	0.0132899	0.0759613	-3.33274
Oseg4	FBgn0035264	3L	1730993	1735767	4774	-	1.09683	2.21663	2.32096	0.0243476	0.100311	-3.33366
twin	FBgn0011725	3R	24196893	24221965	25072	-	-0.320958	7.17587	-2.5693	0.0131758	0.0758672	-3.33375
CG42846	FBgn0262035	3L	230971	231604	633	-	0.444579	3.52939	2.42797	0.0187725	0.0877945	-3.33409
Gem3	FBgn0011802	3L	10459081	10463101	4020	-	-0.386746	6.24362	-2.55703	0.0135934	0.0767593	-3.33429
Rox8	FBgn0005649	3R	24043056	24048265	5209	-	-0.243354	7.3133	-2.56888	0.0131899	0.0758672	-3.33438
noc	FBgn0005771	2L	14490859	14494019	3160	+	0.315236	4.3017	2.46775	0.0170124	0.083756	-3.33459
Tsc1	FBgn0026317	3R	24130307	24134654	4347	+	-0.169429	7.09974	-2.56916	0.0131806	0.0758672	-3.33462
CG45071	FBgn0266441	3L	15105882	15110730	4848	+	-0.458478	4.63341	-2.48134	0.0164463	0.0823318	-3.33522
T48	FBgn0004359	3R	26881734	26910997	29263	+	-0.230887	4.19477	-2.44335	0.0180731	0.0858657	-3.33785
yuri	FBgn0045842	2L	15257267	15264692	7425	-	0.329955	4.48777	2.47704	0.0166236	0.0827241	-3.33856
CG16972	FBgn0032481	2L	13197102	13203295	6193	-	-0.291809	5.86237	-2.54522	0.0140068	0.0775709	-3.33876
flfl	FBgn0024555	3R	13683921	13693905	9984	+	-0.162044	7.06839	-2.56723	0.0132453	0.075934	-3.33881
CG1698	FBgn0033443	2R	9793326	9798006	4680	+	0.550472	4.05128	2.44236	0.0181173	0.0860239	-3.33919
CG17839	FBgn0036454	3L	14805136	14882224	77088	+	0.409727	6.73953	2.56641	0.013273	0.0759613	-3.34023
Gp150	FBgn0013272	2R	22317662	22329416	11754	+	0.330615	9.31323	2.54886	0.0138781	0.0771613	-3.34049
Imp	FBgn0285926	X	10787869	10824277	36408	-	-0.252148	7.17658	-2.56556	0.0133018	0.0759613	-3.34224
Cyp4e1	FBgn0015034	2R	8447451	8449745	2294	+	0.533156	3.45192	2.3891	0.0206488	0.0922468	-3.34238
CG3163	FBgn0034961	2R	24029317	24030555	1238	+	-0.201122	3.77725	-2.41034	0.0196035	0.0897793	-3.34423
lambdaTry	FBgn0043470	2R	11336840	11337791	951	+	0.602706	5.5203	2.51788	0.0150075	0.0801622	-3.34524
fl(2)d	FBgn0000662	2R	13819624	13824553	4929	-	-0.15715	6.39963	-2.55704	0.0135929	0.0767593	-3.3453
Idgf3	FBgn0020414	2L	16450907	16455194	4287	+	0.334307	6.65565	2.5623	0.0134126	0.0763588	-3.3477
Hexo1	FBgn0041630	3L	4288641	4291211	2570	+	0.227142	6.06055	2.54894	0.0138751	0.0771613	-3.34783
CG3106	FBgn0030148	X	9659095	9662903	3808	-	0.956883	5.01171	2.44216	0.0181266	0.0860239	-3.34828
mrj	FBgn0034091	2R	16203329	16221793	18464	-	-0.187903	6.23661	-2.55238	0.0137548	0.0771226	-3.34934
Mnt	FBgn0023215	X	3671801	3701672	29871	+	-0.244479	7.29069	-2.56181	0.0134294	0.0763743	-3.34958
dgt4	FBgn0026085	X	4113701	4114929	1228	+	-0.329146	3.35932	-2.36435	0.0219295	0.094607	-3.34964
GlcT-1	FBgn0067102	2R	22075988	22079381	3393	+	-0.209303	5.01792	-2.49291	0.0159776	0.0818656	-3.35033
MED26	FBgn0039923	4	778516	788978	10462	-	-0.195031	8.37981	-2.55442	0.0136837	0.0769967	-3.35049
CG8854	FBgn0033702	2R	12224461	12229310	4849	-	0.414321	2.23767	2.32484	0.0241221	0.0997834	-3.35065
CG8012	FBgn0040832	3L	8215280	8216198	918	+	0.427635	3.99213	2.44935	0.0178071	0.0852438	-3.35074
NFAT	FBgn0030505	X	13624745	13664568	39823	+	-0.142247	6.50874	-2.55751	0.0135768	0.0767593	-3.35269
CG7185	FBgn0035872	3L	8310493	8315502	5009	-	-0.252945	7.35221	-2.55989	0.0134949	0.0764987	-3.35367
lid	FBgn0031759	2L	5989400	5999501	10101	-	-0.299755	7.94826	-2.55645	0.0136133	0.0767593	-3.35404
Axn	FBgn0026597	3R	30022842	30035311	12469	+	-0.264391	6.2808	-2.5499	0.0138414	0.0771613	-3.35448
Grip75	FBgn0026431	2L	10483295	10485857	2562	+	-0.234468	5.33536	-2.51104	0.0152678	0.0809016	-3.35458
atilla	FBgn0032422	2L	12175451	12177886	2435	-	0.282249	5.74643	2.54087	0.0141618	0.0779906	-3.3546
CG31908	FBgn0051908	2L	7024829	7027389	2560	-	-0.14085	5.88974	-2.53514	0.0143683	0.0787072	-3.3559
dpr21	FBgn0260995	2R	3066499	3191011	124512	+	0.345741	2.52364	2.33525	0.0235259	0.098391	-3.35948
CG33080	FBgn0053080	X	5708559	5717778	9219	-	0.339723	5.70918	2.53318	0.0144396	0.0788752	-3.36032
Svil	FBgn0266696	3L	2377655	2499226	121571	+	-0.116365	8.84927	-2.54556	0.0139946	0.0775709	-3.36131
Hand	FBgn0032209	2L	10292679	10295385	2706	-	0.472908	1.87603	2.30382	0.0253665	0.102505	-3.36251
veil	FBgn0034225	2R	17478158	17482118	3960	+	0.370508	6.05919	2.53926	0.0142193	0.0781869	-3.36306
Ankle2	FBgn0028343	X	17571854	17579229	7375	-	-0.29114	7.50169	-2.55509	0.0136605	0.07692	-3.36314
Ggamma1	FBgn0004921	2R	8901404	8904791	3387	+	0.180824	4.88283	2.48545	0.0162785	0.082097	-3.36447
RabX1	FBgn0015372	2R	23519839	23523613	3774	-	-0.183983	4.42239	-2.44933	0.0178078	0.0852438	-3.36488
Psc	FBgn0005624	2R	12965997	12980994	14997	-	-0.303686	5.1486	-2.49403	0.0159329	0.0817519	-3.36523
CG1316	FBgn0035526	3L	4283851	4286865	3014	+	0.101916	5.84744	2.53298	0.0144468	0.0788752	-3.36535
CG13255	FBgn0040636	3L	20837488	20838839	1351	+	0.398995	2.26623	2.31294	0.02482	0.101516	-3.3676
CG40298	FBgn0058298	3L	23726829	23727989	1160	+	0.490279	1.90563	2.30226	0.0254611	0.102637	-3.36785
CG43255	FBgn0262900	X	8923960	8924449	489	+	0.557191	3.8411	2.42214	0.0190435	0.0883853	-3.36825
modSP	FBgn0051217	3R	16652446	16655662	3216	-	0.4158	5.05048	2.50188	0.0156228	0.0816239	-3.36928
Tango5	FBgn0052675	X	10760048	10764413	4365	-	0.124811	6.53789	2.55072	0.0138128	0.0771472	-3.36953
stwl	FBgn0003459	3L	14402930	14409939	7009	-	-0.239766	5.58377	-2.51924	0.0149561	0.0801024	-3.3702
CG8301	FBgn0037717	3R	9581306	9586648	5342	+	-0.22961	4.93053	-2.48011	0.0164969	0.0824203	-3.37161
mh	FBgn0267977	X	15472804	15475400	2596	-	-0.46417	4.92978	-2.47639	0.0166505	0.0827241	-3.37322
Atg5	FBgn0029943	X	7314622	7323770	9148	-	-0.142443	4.38904	-2.4473	0.0178975	0.0853834	-3.37326
Oda	FBgn0014184	2R	12166295	12174264	7969	-	0.183745	9.45225	2.53344	0.0144301	0.0788752	-3.3737
zf30C	FBgn0270924	2L	9758342	9762375	4033	+	-0.23951	6.45623	-2.54184	0.0141269	0.0779377	-3.37409
mira	FBgn0021776	3R	19931799	19935120	3321	-	0.930186	2.43909	2.32717	0.0239874	0.0994896	-3.37439
CG9213	FBgn0030655	X	15572076	15574535	2459	-	-0.252767	5.1823	-2.49426	0.0159237	0.0817519	-3.3745
dve	FBgn0020307	2R	22243963	22286469	42506	+	0.359796	3.21292	2.36489	0.021901	0.0946031	-3.37538
Rbsn-5	FBgn0261064	2L	8159832	8161800	1968	+	-0.219289	5.18395	-2.49251	0.0159938	0.0818796	-3.37613
RpL39	FBgn0023170	2R	24061853	24062431	578	-	0.197634	9.34839	2.53352	0.0144272	0.0788752	-3.37766
CG8089	FBgn0033993	2R	15145825	15147824	1999	-	-0.493243	3.61634	-2.36878	0.0216951	0.0945489	-3.37839
Atac3	FBgn0052343	3L	324985	327992	3007	-	-0.279656	4.68502	-2.45386	0.0176091	0.0850112	-3.38366
CG3558	FBgn0025681	2L	2992870	2998726	5856	+	-0.141572	6.55178	-2.54426	0.0140405	0.0776458	-3.38371
Tis11	FBgn0011837	X	12659415	12682554	23139	+	-0.164512	6.05316	-2.5329	0.01445	0.0788752	-3.38407
CG15203	FBgn0030261	X	11066552	11068379	1827	+	0.33588	3.1396	2.35479	0.022443	0.0958231	-3.38488
CG1677	FBgn0029941	X	7281089	7405797	124708	-	-0.269958	7.97599	-2.54197	0.0141223	0.0779377	-3.38577
Pde9	FBgn0259171	X	12785563	12897327	111764	-	0.350566	3.88072	2.42247	0.0190282	0.0883853	-3.38771
Pgcl	FBgn0011822	X	436139	437448	1309	-	0.510446	3.98158	2.40585	0.0198205	0.0901497	-3.3883
spz	FBgn0003495	3R	27064990	27070070	5080	-	-0.289181	5.31462	-2.49376	0.0159439	0.0817519	-3.39017
CG16700	FBgn0030816	X	17091854	17098488	6634	+	0.296132	5.24014	2.50019	0.015689	0.0816239	-3.39063
wat	FBgn0039620	3R	28992977	29020406	27429	-	0.399085	6.17232	2.53587	0.0143418	0.0787015	-3.39156
mab-21	FBgn0029003	X	6008183	6013181	4998	-	0.369913	1.72086	2.28667	0.026424	0.104797	-3.39244
Spn28Dc	FBgn0031973	2L	8004548	8007210	2662	-	0.350359	4.00954	2.42774	0.0187831	0.0877998	-3.3932
Gem2	FBgn0036850	3L	19099123	19100363	1240	-	-0.385564	4.16098	-2.40982	0.0196285	0.089808	-3.39433
Aduk	FBgn0037679	3R	9332064	9334714	2650	-	-0.171755	4.75931	-2.45827	0.0174177	0.084502	-3.39529
RpS2	FBgn0004867	2L	9896265	9897552	1287	-	0.241954	10.9787	2.50348	0.0155601	0.0816239	-3.39584
Mms19	FBgn0037301	3R	5232543	5236288	3745	+	-0.144294	5.84821	-2.51991	0.0149311	0.0800872	-3.39656
CG4707	FBgn0035036	2R	24604595	24607023	2428	-	-0.299786	4.54438	-2.43854	0.0182892	0.0866261	-3.39726
CG14629	FBgn0040398	X	1051525	1052631	1106	+	0.391958	6.92034	2.53917	0.0142227	0.0781869	-3.3985
CG6675	FBgn0032973	2L	22108964	22110449	1485	+	0.593038	2.28759	2.30452	0.0253242	0.102435	-3.39859
Nup75	FBgn0034310	2R	18164694	18167140	2446	-	-0.180282	5.96655	-2.51859	0.0149806	0.0801212	-3.40075
Lar	FBgn0000464	2L	19586623	19732069	145446	+	-0.145484	6.52162	-2.53516	0.0143676	0.0787072	-3.40462
HipHop	FBgn0036815	3L	18821171	18822353	1182	+	-0.429649	5.98734	-2.51195	0.0152328	0.0808173	-3.40474
Arc1	FBgn0033926	2R	14357927	14360297	2370	-	0.913007	5.26748	2.48512	0.0162918	0.082097	-3.40545
CG4332	FBgn0030456	X	13155038	13157372	2334	+	-0.217927	6.38563	-2.5284	0.0146148	0.0792156	-3.40758
Uvrag	FBgn0032499	2L	13286777	13289556	2779	+	-0.16085	5.3289	-2.49056	0.0160717	0.082097	-3.40812
Qtzl	FBgn0051864	2L	11995740	11996723	983	+	0.420715	2.6356	2.30556	0.0252615	0.102385	-3.40898
squ	FBgn0267347	2L	16680054	16681653	1599	+	-0.29212	5.77257	-2.50005	0.0156945	0.0816239	-3.41089
CG11970	FBgn0027503	3R	8984718	8990649	5931	+	-0.175617	6.17446	-2.52417	0.0147715	0.0796457	-3.41187
CG9426	FBgn0032485	2L	13216290	13219923	3633	-	-0.23203	5.80625	-2.50401	0.0155396	0.0816239	-3.41267
MEP-1	FBgn0035357	3L	2631715	2641984	10269	+	-0.268024	8.01252	-2.52916	0.0145869	0.0792156	-3.41325
GstE3	FBgn0063497	2R	18400713	18401467	754	+	0.692261	5.16425	2.47936	0.0165276	0.0824203	-3.41401
Ino80	FBgn0086613	3R	19368995	19403153	34158	-	-0.299308	6.26302	-2.52091	0.0148932	0.0799766	-3.41424
Non3	FBgn0038585	3R	18223722	18224942	1220	+	-0.221937	6.0825	-2.51866	0.0149779	0.0801212	-3.41432
CG7943	FBgn0039741	3R	30046470	30048665	2195	+	-0.16331	5.72485	-2.50237	0.0156037	0.0816239	-3.41523
St3	FBgn0265052	2R	23683377	23687980	4603	+	0.569274	3.87439	2.38449	0.0208822	0.0928662	-3.41791
Rabex-5	FBgn0262937	3L	1295913	1298497	2584	+	-0.201256	5.16253	-2.47541	0.016691	0.0827767	-3.41852
Syx6	FBgn0037084	2R	11219539	11222480	2941	+	-0.11964	5.3288	-2.48662	0.0162308	0.082097	-3.41909
CG5044	FBgn0038326	3R	15357229	15359263	2034	+	0.117972	6.4084	2.52542	0.0147251	0.0795423	-3.41957
Dref	FBgn0015664	2L	9964147	9967229	3082	-	-0.201897	6.28493	-2.52019	0.0149204	0.0800761	-3.41977
PR-Set7	FBgn0011474	3R	14316038	14320494	4456	+	-0.401533	6.67767	-2.5276	0.0146446	0.0792842	-3.41982
CG10431	FBgn0032730	2L	18974710	18978187	3477	+	-0.284121	3.03465	-2.31304	0.0248141	0.101516	-3.423
Lam	FBgn0002525	2L	5542480	5546642	4162	+	-0.227099	7.21561	-2.52852	0.0146104	0.0792156	-3.42507
Amun	FBgn0030328	X	11710120	11715565	5445	-	-0.264172	7.84236	-2.52453	0.014758	0.0796195	-3.42638
CG32576	FBgn0052576	X	16285953	16288533	2580	-	0.180974	3.55232	2.35462	0.0224524	0.0958231	-3.42726
APC4	FBgn0052707	X	9082931	9085867	2936	+	-0.292182	5.11955	-2.46195	0.0172594	0.084255	-3.42727
RpS27A	FBgn0003942	2L	10408352	10410456	2104	+	0.180536	10.8632	2.49096	0.0160558	0.082097	-3.42765
v	FBgn0003965	X	10923972	10925631	1659	+	0.414376	4.11312	2.3778	0.0212251	0.093334	-3.42874
CG2157	FBgn0030244	X	10869284	10870705	1421	+	0.399267	2.42454	2.2965	0.0258134	0.103435	-3.43114
Takl2	FBgn0039015	3R	22732356	22733851	1495	-	0.768957	1.43434	2.31647	0.0246109	0.101036	-3.43157
CG10747	FBgn0032845	2L	20089636	20091348	1712	-	0.208768	3.97646	2.3868	0.0207648	0.0925387	-3.43322
CG32354	FBgn0052354	3L	8415857	8422205	6348	-	0.509351	2.0414	2.2721	0.0273528	0.106988	-3.43349
CycB3	FBgn0015625	3R	24867934	24870816	2882	-	-0.481392	7.25557	-2.52289	0.0148192	0.0797174	-3.43651
bocks	FBgn0037719	3R	9589468	9591002	1534	-	-0.204781	5.24993	-2.46758	0.0170196	0.083756	-3.43667
Hip14	FBgn0259824	3L	15988236	15992464	4228	+	-0.171308	6.03397	-2.50593	0.015465	0.0815827	-3.43743
Claspin	FBgn0052251	3L	4313483	4318608	5125	+	-0.468142	7.02295	-2.52223	0.014844	0.0798049	-3.43754
Brca2	FBgn0050169	2R	24526172	24529581	3409	+	-0.426504	5.79117	-2.49369	0.0159467	0.0817519	-3.43855
Mst85C	FBgn0028708	3R	9048645	9052231	3586	+	-0.315761	4.39912	-2.40564	0.0198305	0.0901512	-3.43934
Tsp42Ed	FBgn0029507	2R	7009498	7011739	2241	-	0.452001	5.39344	2.48033	0.0164877	0.0824203	-3.43976
nrv1	FBgn0015776	2L	6778555	6786861	8306	-	0.148791	7.62427	2.51927	0.0149549	0.0801024	-3.43982
Ih	FBgn0263397	2R	14276130	14300095	23965	+	0.280488	5.5635	2.49439	0.0159186	0.0817519	-3.44108
CG8586	FBgn0033320	2R	8692796	8696245	3449	-	0.397321	5.69528	2.49987	0.0157018	0.0816239	-3.44134
LanB2	FBgn0267348	3L	9614914	9623980	9066	+	0.395469	6.5304	2.5178	0.0150103	0.0801622	-3.44171
Tab2	FBgn0086358	2R	19292529	19304508	11979	+	-0.175536	6.70064	-2.51914	0.0149598	0.0801024	-3.44188
CG4615	FBgn0029935	X	7098578	7102300	3722	-	-0.153085	4.37172	-2.41599	0.0193338	0.0893826	-3.44266
Octbeta2R	FBgn0038063	3R	12550625	12595725	45100	-	-0.33655	2.43131	-2.2789	0.0269157	0.105635	-3.44293
POSH	FBgn0040294	2R	17568732	17572322	3590	+	-0.267145	6.06687	-2.50188	0.0156229	0.0816239	-3.4433
Su(var)2-HP2	FBgn0026427	2R	14607154	14618118	10964	-	-0.419878	7.72734	-2.51635	0.0150654	0.0802968	-3.44505
cm	FBgn0000330	X	7009006	7011145	2139	-	-0.140439	5.0716	-2.46032	0.0173291	0.0843862	-3.44523
Hmr	FBgn0001206	X	10590920	10595855	4935	-	-0.538497	5.51723	-2.47933	0.016529	0.0824203	-3.44586
CG8419	FBgn0031999	2L	8206171	8209637	3466	+	0.397023	1.48173	2.25345	0.0285844	0.108957	-3.44608
CG2182	FBgn0037360	3R	5656236	5659912	3676	-	-0.233198	7.54091	-2.51747	0.0150229	0.0801627	-3.44642
e	FBgn0000527	3R	21229839	21237177	7338	-	0.588818	3.05681	2.32515	0.024104	0.0997834	-3.44682
CG11961	FBgn0034436	2R	19357532	19363124	5592	+	0.365692	6.44258	2.50618	0.0154552	0.0815774	-3.45003
emp	FBgn0010435	2R	24976456	24986070	9614	-	0.366072	7.39303	2.51442	0.0151387	0.0805027	-3.45021
dgt1	FBgn0039710	3R	29854695	29857491	2796	-	-0.248238	5.60165	-2.4815	0.0164395	0.0823318	-3.45187
PNPase	FBgn0039846	3R	31401560	31405452	3892	-	-0.168274	5.47845	-2.47348	0.0167716	0.0830432	-3.45214
Ca-beta	FBgn0259822	2L	11156118	11203544	47426	-	0.336253	4.70724	2.45261	0.0176638	0.0851869	-3.45447
betaTub97EF	FBgn0003890	3R	27967008	27988384	21376	-	0.383141	6.32587	2.50836	0.0153707	0.081224	-3.455
Vps16A	FBgn0285911	3R	9267019	9270224	3205	+	-0.120849	5.984	-2.49671	0.0158263	0.0817519	-3.45502
Epg5	FBgn0038651	3R	18750436	18758873	8437	-	-0.1949	7.18585	-2.51409	0.0151512	0.0805226	-3.45654
DNApol-epsilon58	FBgn0035644	3L	5895691	5897435	1744	-	-0.29858	4.30463	-2.38127	0.0210462	0.0932485	-3.45715
CG13369	FBgn0025640	X	623468	624765	1297	+	0.240616	5.35145	2.45655	0.0174921	0.0846978	-3.45723
scramb1	FBgn0052056	3L	10220483	10225240	4757	-	0.169316	5.80777	2.49008	0.0160912	0.082097	-3.45791
fh	FBgn0030092	X	9148080	9149071	991	-	-0.22468	3.45981	-2.3307	0.0237848	0.0991013	-3.45804
Sec31	FBgn0033339	2R	8893613	8898798	5185	+	-0.118876	7.08292	-2.51375	0.0151641	0.0805451	-3.45821
Dis3l2	FBgn0035111	3L	212709	216479	3770	+	-0.207063	6.85845	-2.51277	0.0152014	0.0806973	-3.45909
CG32448	FBgn0052448	3L	21827774	21828480	706	-	0.357899	3.03069	2.30834	0.0250945	0.102118	-3.45958
CG43630	FBgn0263621	3R	12676010	12676260	250	-	0.405217	2.45514	2.26691	0.0276912	0.107569	-3.45989
rtet	FBgn0028468	3R	21108446	21110834	2388	+	-0.348677	5.74705	-2.48713	0.0162103	0.082097	-3.46009
dlt	FBgn0024510	3L	1789631	1795328	5697	-	-0.34086	5.08074	-2.43759	0.0183322	0.0867379	-3.46039
CG8299	FBgn0034052	2R	15940610	15941483	873	-	0.988599	4.61928	2.38888	0.0206596	0.0922468	-3.46069
vito	FBgn0052418	3L	5776324	5777333	1009	-	0.193084	4.8797	2.43222	0.0185769	0.0872754	-3.46097
CG3625	FBgn0031245	2L	283385	291795	8410	-	0.36274	6.22158	2.50076	0.0156666	0.0816239	-3.46123
Ppn	FBgn0003137	3R	28520665	28540324	19659	-	0.469654	7.82216	2.50718	0.0154166	0.0814201	-3.46232
Rcd-1	FBgn0031047	X	19638767	19640746	1979	+	-0.189787	5.82644	-2.48398	0.0163383	0.0822144	-3.46245
Cpr47Ee	FBgn0033602	2R	11265126	11266856	1730	+	0.409881	2.35555	2.27467	0.0271869	0.106519	-3.46295
Uch	FBgn0010288	2L	2212738	2214211	1473	-	-0.22447	6.91748	-2.5103	0.0152962	0.0809016	-3.46406
aop	FBgn0000097	2L	2156484	2178754	22270	-	-0.165438	5.77403	-2.48518	0.0162893	0.082097	-3.46522
CG4239	FBgn0030745	X	16385278	16388702	3424	+	0.261998	4.86415	2.44982	0.0177864	0.0852438	-3.46552
CG10495	FBgn0032750	2L	19063295	19064726	1431	+	-0.280648	4.07687	-2.37852	0.0211877	0.093334	-3.46561
Slob	FBgn0264087	2L	7642005	7675078	33073	-	0.258714	5.11878	2.45883	0.0173937	0.084502	-3.46699
mt:ND1	FBgn0013679	mitochondrion_genome	11721	12659	938	-	0.386374	11.0181	2.4655	0.0171079	0.0839463	-3.46739
CG13601	FBgn0039126	3R	23926372	23927634	1262	-	-0.15591	5.26324	-2.45818	0.0174216	0.084502	-3.46999
Cyp309a1	FBgn0031432	2L	2562483	2564830	2347	-	0.928664	2.81297	2.29533	0.0258852	0.103563	-3.47135
gem	FBgn0050011	2R	10124293	10137472	13179	+	0.220035	7.73207	2.50284	0.0155852	0.0816239	-3.47381
crok	FBgn0032421	2L	12172981	12174091	1110	+	-0.266215	3.61685	-2.3406	0.0232252	0.0976183	-3.47426
CG4768	FBgn0030790	X	16792119	16797742	5623	+	-0.25175	5.42567	-2.46148	0.0172793	0.084255	-3.47445
RpS28b	FBgn0030136	X	9554623	9555661	1038	+	0.188768	9.50147	2.48784	0.0161814	0.082097	-3.47468
CG9902	FBgn0030757	X	16542124	16547520	5396	-	-0.288416	3.86939	-2.36629	0.0218266	0.0946031	-3.47475
CG9360	FBgn0030332	X	11763474	11764590	1116	-	1.01931	5.22517	2.47188	0.0168385	0.0832127	-3.47547
Alh	FBgn0261238	3R	7094596	7124185	29589	-	-0.264838	6.8228	-2.50449	0.0155209	0.0816239	-3.47623
Cpsf160	FBgn0024698	2R	14497347	14503488	6141	-	-0.241261	6.45924	-2.50027	0.0156858	0.0816239	-3.47734
Gcn5	FBgn0020388	3L	12521129	12524014	2885	-	-0.155106	6.07432	-2.48954	0.0161129	0.082097	-3.4777
xmas-2	FBgn0028974	X	17154110	17159306	5196	-	-0.327056	5.98453	-2.48289	0.0163827	0.0822431	-3.47814
Cdc37	FBgn0011573	3L	1795392	1797307	1915	+	-0.147834	6.23752	-2.48942	0.0161177	0.082097	-3.47856
Nup62	FBgn0034118	2R	16344377	16345828	1451	+	-0.18101	6.35216	-2.49436	0.0159199	0.0817519	-3.47929
CG8613	FBgn0033924	2R	14352231	14355674	3443	+	0.188833	6.24191	2.49751	0.0157948	0.0817519	-3.47947
CG3511	FBgn0035027	2R	24571627	24574503	2876	+	-0.231091	5.58578	-2.46403	0.0171705	0.0840313	-3.47973
CycK	FBgn0025674	2L	22124285	22130142	5857	-	-0.153599	6.39412	-2.4954	0.0158785	0.0817519	-3.4801
CG7744	FBgn0034447	2R	19452504	19455527	3023	+	-0.44712	6.51701	-2.49553	0.0158731	0.0817519	-3.4806
CG11070	FBgn0028467	2L	6658517	6662033	3516	+	-0.182784	6.51833	-2.49799	0.0157759	0.0817519	-3.48095
[truncated: 7,327 more rows]

## Sheet: FIFS25
GeneID	FBgn	Chrom	Start	End	Length	Orientation	logFC	AveExpr	t	P.Value	adj.P.Val	B
[truncated: 9,274 more rows]

## Sheet: FIFS_int
GeneID	FBgn	Chrom	Start	End	Length	Orientation	logFC	AveExpr	t	P.Value	adj.P.Val	B
[truncated: 9,274 more rows]

[truncated: 9 more sheets: FSMS, FSMS18, FSMS25, FSMS_int, FIMS, FIMS18, FIMS25, FIMS_int, Temp]
